# Supplementary material for: MYADM binds human parechovirus 1 and is essential for viral entry
Source: Nat Commun. 2024 Apr 24;15:3469. doi: 10.1038/s41467-024-47825-0 (PMC11043367; doi:10.1038/s41467-024-47825-0)
Supplement: Supplementary file 4 — Supplementary Data 1 [file 41467_2024_47825_MOESM4_ESM.xlsx]

## Sheet: PeV-A1_HT29-DKO CRISPR screen
id	num	neg|score	neg|p-value	neg|fdr	neg|rank	neg|goodsgrna	neg|lfc	pos|score	pos|p-value	pos|fdr	pos|rank	pos|goodsgrna	pos|lfc
MYADM	4	0.99674	0.99674	1	18844	0	12.485	1.41e-13	2.59e-07	0.000619	3	3	12.485
ITGB6	4	1	1	1	19113	0	9.3758	2.4e-16	2.59e-07	0.000619	1	4	9.3758
SPPL3	4	1	1	1	19112	0	8.3044	9.8e-16	2.59e-07	0.000619	2	4	8.3044
PA2G4	4	1	1	1	19111	0	7.4694	1.43e-12	2.59e-07	0.000619	4	4	7.4694
BCL9L	4	1	1	1	19108	0	5.4166	8.03e-08	2.59e-07	0.000619	8	4	5.4166
MAP2K1	4	0.99741	0.99741	1	18902	0	5.2475	4.15e-08	2.59e-07	0.000619	6	3	5.2475
ITGAV	4	1	1	1	19110	0	4.8444	3.56e-09	2.59e-07	0.000619	5	4	4.8444
FLCN	4	1	1	1	19109	0	4.5439	7.54e-08	2.59e-07	0.000619	7	4	4.5439
FFAR2	4	0.26287	0.46997	1	8501	1	3.8991	4.63e-05	0.00016862	0.134695	23	3	3.8991
NRIP1	4	0.99999	0.99999	1	19105	0	3.7535	6.77e-06	1.99e-05	0.034653	11	4	3.7535
EMC2	4	0.99998	0.99997	1	19102	0	3.7414	2.39e-05	8.63e-05	0.109901	15	4	3.7414
RRAGC	4	0.9999	0.99991	1	19086	0	3.6219	5.98e-05	0.00021006	0.14254	27	3	3.6219
SBK3	4	0.98765	0.98767	1	18431	0	3.5662	1.18e-05	3.91e-05	0.053395	14	3	3.5662
EMC10	4	0.99997	0.99996	1	19100	0	3.5081	3.38e-05	0.00011733	0.121678	17	4	3.5081
RRAGA	4	0.99903	0.99902	1	19033	0	3.3976	6.11e-05	0.00021524	0.14254	28	3	3.3976
RBPJ	4	0.98237	0.98239	1	18256	0	3.3554	7.51e-05	0.00026238	0.156714	32	3	3.3554
INTS6	4	0.99987	0.99987	1	19083	0	3.3091	0.00010791	0.00036132	0.191832	36	3	3.3091
PRKCSH	4	0.98136	0.98139	1	18224	0	3.2895	3.38e-05	0.00011733	0.121678	18	3	3.2895
C20orf173	4	0.80856	0.85652	1	15010	1	3.2758	0.00014822	0.00047529	0.232797	38	3	3.2758
NDRG3	4	0.98946	0.9895	1	18489	0	3.0914	9.64e-05	0.00032402	0.182149	34	3	3.0914
GANAB	4	0.80773	0.85616	1	14995	1	3.08	4.52e-05	0.00016603	0.134695	21	3	3.08
EIF4A1	4	0.97874	0.97877	1	18145	0	3.0678	4.64e-05	0.00016913	0.134695	24	3	3.0678
TMEM225	4	0.65742	0.78954	1	13663	1	3.0655	4.59e-05	0.00016706	0.134695	22	3	3.0655
PROSER3	4	0.89835	0.90494	1	16150	1	2.9935	5.28e-05	0.00019037	0.139947	26	3	2.9935
FUT3	4	0.99883	0.99882	1	19017	0	2.9683	7.4e-05	0.00025461	0.156714	31	3	2.9683
TARM1	4	0.68342	0.81003	1	14115	1	2.9599	6.15e-05	0.00021627	0.14254	29	3	2.9599
MGME1	4	0.99533	0.99537	1	18754	0	2.9077	0.00017723	0.00054833	0.249529	42	3	2.9077
MED23	4	1	1	1	19107	0	2.8596	2.06e-06	4.4e-06	0.009351	9	4	2.8596
CCDC61	4	0.95972	0.95964	1	17588	0	2.8305	0.00022776	0.00068716	0.27944	47	3	2.8305
EMC4	4	0.38486	0.58513	1	10150	1	2.8182	0.00020205	0.00061774	0.261838	44	3	2.8182
PPFIA3	4	0.77912	0.84454	1	14764	1	2.7791	7.1e-05	0.00024684	0.156714	30	3	2.7791
OR7G2	4	0.98462	0.98463	1	18330	0	2.6784	0.00027778	0.00081925	0.301793	51	3	2.6784
ZNF229	4	0.95166	0.95156	1	17387	0	2.6576	8.94e-05	0.00030019	0.173867	33	3	2.6576
CGB	4	0.99965	0.99967	1	19065	0	2.6363	0.00036761	0.0010731	0.341832	60	3	2.6363
PRR12	4	0.99992	0.99993	1	19089	0	2.631	0.00017646	0.00054574	0.249529	41	3	2.631
CENPH	4	0.98013	0.98019	1	18180	0	2.6021	0.00018448	0.00057164	0.254087	43	3	2.6021
ITPKC	4	1	1	1	19106	0	2.5581	3.35e-06	1.01e-05	0.019307	10	4	2.5581
SPIB	4	0.99993	0.99994	1	19093	0	2.5289	0.00023351	0.00070477	0.279753	48	3	2.5289
TREML1	4	0.98298	0.98302	1	18271	0	2.5163	0.00056914	0.0016289	0.423936	73	3	2.5163
CEACAM4	4	0.99999	0.99999	1	19104	0	2.5147	9.99e-06	3.29e-05	0.049124	12	4	2.5147
THAP8	4	0.98414	0.98415	1	18314	0	2.5048	0.00012837	0.00042038	0.217153	37	3	2.5048
CNFN	4	0.99997	0.99997	1	19101	0	2.5028	2.73e-05	9.61e-05	0.11479	16	4	2.5028
BCAT2	4	0.99993	0.99994	1	19092	0	2.5025	0.00014908	0.00047684	0.232797	39	3	2.5025
IZUMO1	4	0.99323	0.99328	1	18649	0	2.4869	0.00082802	0.0023334	0.474879	93	3	2.4869
TSC22D2	4	0.99481	0.99484	1	18721	0	2.4796	0.00062374	0.0017724	0.44574	76	3	2.4796
GLB1L2	3	0.9933	0.99345	1	18653	0	2.4768	0.0029143	0.0060083	0.623789	214	2	2.4768
CGB8	4	0.99639	0.99641	1	18822	0	2.4764	0.00010659	0.00035821	0.191832	35	2	2.4764
TTYH1	4	0.97497	0.97493	1	18043	0	2.4608	0.00015185	0.0004872	0.232797	40	3	2.4608
CD22	4	0.91081	0.91405	1	16367	1	2.4313	0.00020293	0.00062033	0.261838	45	3	2.4313
IL11	4	0.97396	0.97389	1	18020	0	2.4158	0.0004703	0.0013596	0.387838	67	3	2.4158
TRIM28	4	0.99947	0.99948	1	19050	0	2.4064	0.00050952	0.0014626	0.399364	70	3	2.4064
RHOA	4	0.99999	0.99999	1	19103	0	2.402	1.06e-05	3.34e-05	0.049124	13	4	2.402
OR2B2	4	0.99993	0.99993	1	19091	0	2.4003	0.00034016	0.00098606	0.336545	56	3	2.4003
INHA	4	0.8285	0.86535	1	15214	1	2.394	0.00035208	0.0010197	0.340304	57	2	2.394
MYH2	4	0.33301	0.5477	1	9652	1	2.346	0.00040309	0.0011596	0.357474	62	3	2.346
CABP5	4	0.99994	0.99994	1	19095	0	2.3413	0.00069967	0.0019822	0.474879	79	3	2.3413
ZNF257	4	0.69849	0.8166	1	14239	1	2.3234	0.00024007	0.0007172	0.279753	49	3	2.3234
RSPH6A	4	0.92274	0.92377	1	16616	1	2.2772	0.00082444	0.0023262	0.474879	92	3	2.2772
RALGAPB	4	0.83169	0.86687	1	15255	1	2.2767	0.0004334	0.0012383	0.369817	64	3	2.2767
KLK4	4	0.99993	0.99994	1	19094	0	2.2388	0.00025575	0.00076124	0.29099	50	3	2.2388
MAPK1	4	0.99711	0.99711	1	18878	0	2.2325	0.00090267	0.0025443	0.479814	99	3	2.2325
ZNF148	4	0.99987	0.99987	1	19084	0	2.2247	0.00028012	0.0008234	0.301793	52	3	2.2247
SLIRP	4	0.79893	0.85248	1	14918	1	2.1982	0.00035554	0.0010327	0.340304	58	3	2.1982
ADH1B	4	0.98668	0.98668	1	18397	0	2.1639	0.00036418	0.0010632	0.341832	59	3	2.1639
NLRP4	4	0.93209	0.93203	1	16832	1	2.1575	0.00056208	0.0016041	0.423936	72	3	2.1575
CEACAM21	4	0.99953	0.99955	1	19054	0	2.1538	0.00091762	0.0025795	0.479814	102	2	2.1538
PLAUR	4	0.98186	0.9819	1	18238	0	2.1534	0.00058598	0.0016698	0.425545	75	3	2.1534
TNRC18	4	0.99965	0.99966	1	19064	0	2.1468	0.00049995	0.0014398	0.399364	68	3	2.1468
MMGT1	4	0.71617	0.82217	1	14339	1	2.1047	0.0002838	0.00083687	0.301793	53	3	2.1047
SETD2	4	0.99996	0.99996	1	19098	0	2.0838	4.13e-05	0.00015152	0.134695	20	4	2.0838
BCOR	4	0.99997	0.99996	1	19099	0	2.0818	3.44e-05	0.00012096	0.121678	19	4	2.0818
ENO2	4	0.39514	0.5926	1	10251	1	2.075	0.0010686	0.002995	0.496031	114	2	2.075
GRIK5	4	0.98832	0.98834	1	18447	0	2.0604	0.00076764	0.0021734	0.474879	87	3	2.0604
AVPI1	4	0.85137	0.87663	1	15476	1	2.0583	0.00095032	0.0026795	0.487742	105	3	2.0583
MED16	4	0.44263	0.62722	1	10763	1	2.0507	0.0016471	0.004562	0.585512	148	3	2.0507
ZNF550	4	0.369	0.57367	1	9991	1	2.028	0.00093927	0.0026463	0.486339	104	3	2.028
MROH1	4	0.99401	0.99407	1	18691	0	2.016	0.00090154	0.0025417	0.479814	98	3	2.016
C1QTNF4	4	0.96851	0.96846	1	17834	0	2.0117	0.0014929	0.0041413	0.557488	141	2	2.0117
IGSF23	4	0.9879	0.98793	1	18440	0	1.9641	0.00091914	0.0025857	0.479814	103	3	1.9641
TGIF1	4	0.99995	0.99995	1	19097	0	1.9521	4.93e-05	0.00018209	0.139208	25	4	1.9521
CATSPERG	4	0.98579	0.98579	1	18371	0	1.9505	0.0016589	0.0045951	0.585512	150	3	1.9505
GNPAT	4	0.82287	0.86283	1	15150	1	1.9486	0.0010307	0.0028846	0.496031	109	3	1.9486
JAKMIP1	4	0.61298	0.75472	1	12959	1	1.9421	0.0011835	0.0033006	0.507446	123	3	1.9421
TMEM143	4	0.96978	0.96972	1	17878	0	1.9211	0.00044714	0.0012824	0.371362	66	3	1.9211
HK2	4	0.96711	0.96706	1	17800	0	1.917	0.0021692	0.006014	0.623789	182	3	1.917
CMTM8	4	0.93091	0.93093	1	16803	1	1.9085	0.00074155	0.002105	0.474879	83	3	1.9085
ID4	4	0.98107	0.98109	1	18216	0	1.9051	0.00074353	0.0021081	0.474879	84	3	1.9051
NR1H4	4	0.98594	0.98594	1	18375	0	1.8985	0.0021373	0.0059311	0.623789	179	3	1.8985
FBXO41	4	0.99988	0.99988	1	19085	0	1.8969	0.0013987	0.0038797	0.549285	135	3	1.8969
FAM78B	4	0.59999	0.74462	1	12763	1	1.8669	0.0010362	0.0029012	0.496031	110	3	1.8669
GIPR	4	0.98563	0.98563	1	18366	0	1.8321	0.0020148	0.0055939	0.620604	171	3	1.8321
OR4B1	4	0.24005	0.43972	1	8025	1	1.8217	0.0024789	0.0066232	0.640753	195	2	1.8217
NAAA	4	0.98333	0.98336	1	18285	0	1.821	0.00071749	0.0020314	0.474879	81	3	1.821
TSPYL6	4	0.36681	0.57209	1	9975	1	1.8186	0.00090493	0.0025474	0.479814	100	3	1.8186
VAMP7	4	0.64193	0.77741	1	13408	1	1.7858	0.0015876	0.0043941	0.58323	144	3	1.7858
KLK12	4	0.99982	0.99983	1	19078	0	1.7736	0.004013	0.0093423	0.696958	255	2	1.7736
LAMTOR2	4	0.99987	0.99987	1	19082	0	1.7679	0.00074752	0.0021179	0.474879	85	3	1.7679
LYPD5	4	0.93254	0.93246	1	16847	1	1.7313	0.00066491	0.0018869	0.462364	78	3	1.7313
PPP2CB	4	0.028959	0.089066	0.620832	2740	1	1.712	0.00086482	0.0024365	0.479814	96	3	1.712
NOBOX	4	0.62946	0.76773	1	13206	1	1.6746	0.0010941	0.0030639	0.496266	118	3	1.6746
HOXD4	4	0.92401	0.92484	1	16649	1	1.6631	0.0014442	0.0040041	0.557488	136	3	1.6631
ZNF227	4	0.96021	0.96011	1	17606	0	1.6615	0.0051663	0.01141	0.725468	300	2	1.6615
ZNF296	4	0.99992	0.99992	1	19088	0	1.6546	0.0011909	0.0033187	0.507446	125	3	1.6546
CGB1	4	0.99817	0.9982	1	18975	0	1.6432	0.0024945	0.0066496	0.640753	197	2	1.6432
CLN3	4	0.5189	0.68324	1	11646	1	1.638	0.00063937	0.0018144	0.450366	77	3	1.638
C19orf48	4	0.97096	0.97091	1	17925	0	1.6296	0.00082909	0.0023355	0.474879	94	3	1.6296
CD33	4	0.85867	0.88058	1	15575	1	1.6279	0.0019806	0.0054872	0.616919	170	2	1.6279
DDIT3	4	0.97705	0.97708	1	18101	0	1.6195	0.00088639	0.0024982	0.479814	97	3	1.6195
VSIG10L	4	0.77569	0.84322	1	14736	1	1.6143	0.0017775	0.0049339	0.590934	159	3	1.6143
DNAAF3	4	0.99453	0.99457	1	18708	0	1.589	0.0038383	0.0090501	0.696958	246	2	1.589
B9D2	4	0.06991	0.18772	0.796732	4495	1	1.5793	0.0011902	0.0033182	0.507446	124	3	1.5793
TAS2R14	4	0.99678	0.99678	1	18849	0	1.5736	0.00080163	0.0022676	0.474879	89	3	1.5736
NANOS2	4	0.99991	0.99991	1	19087	0	1.557	0.001291	0.0035881	0.527532	130	3	1.557
APOC4	4	0.90083	0.90662	1	16194	1	1.5479	0.0031455	0.007796	0.665201	224	2	1.5479
NLRP12	4	0.95585	0.95577	1	17489	0	1.5391	0.00082057	0.0023153	0.474879	91	3	1.5391
PHRF1	4	0.93574	0.93564	1	16938	1	1.5262	0.0014798	0.0041046	0.557488	140	3	1.5262
DENND6A	4	0.82053	0.86177	1	15126	1	1.5243	0.0016296	0.0045174	0.585512	146	3	1.5243
RAD54L2	4	0.12744	0.27903	0.923014	5775	1	1.5127	0.001048	0.0029359	0.496031	112	3	1.5127
MOGS	4	0.99067	0.9907	1	18540	0	1.4966	0.0012507	0.0034866	0.520614	128	3	1.4966
TEX101	4	0.28621	0.50011	1	8954	1	1.4799	0.0010884	0.0030504	0.496266	117	3	1.4799
C19orf18	4	0.99974	0.99974	1	19072	0	1.3951	0.0068533	0.014417	0.762794	358	2	1.3951
AGTPBP1	4	0.61475	0.7561	1	12985	1	1.3902	0.0043738	0.0099878	0.697141	273	2	1.3902
KCNK12	4	0.99917	0.99915	1	19040	0	1.3857	0.0017029	0.0047101	0.586859	153	3	1.3857
UNC5D	4	0.99975	0.99975	1	19073	0	1.3855	0.0020368	0.0056457	0.620604	173	3	1.3855
GRAMD1A	4	0.81056	0.85738	1	15030	1	1.3838	0.0010449	0.002925	0.496031	111	3	1.3838
C3orf30	4	0.99931	0.99932	1	19042	0	1.3756	0.0055083	0.012036	0.736221	311	2	1.3756
LIM2	4	0.39975	0.59602	1	10293	1	1.3728	0.004264	0.009793	0.697141	266	2	1.3728
RARG	4	0.99934	0.99934	1	19043	0	1.3721	0.0076927	0.015866	0.793436	382	2	1.3721
PRMT3	4	0.33716	0.55065	1	9692	1	1.3661	0.0035258	0.0084974	0.696264	232	2	1.3661
SYNE4	4	0.99985	0.99986	1	19080	0	1.35	0.012636	0.02447	0.863788	541	2	1.35
BAX	4	0.24594	0.44758	1	8147	1	1.3498	0.0040998	0.0095008	0.696958	260	2	1.3498
SUSD2	4	0.95051	0.95045	1	17351	0	1.3481	0.0017547	0.0048609	0.590934	156	3	1.3481
GRASP	4	0.98885	0.9889	1	18463	0	1.3477	0.012067	0.023488	0.859124	522	2	1.3477
UBE2B	4	0.4235	0.61327	1	10549	1	1.3398	0.0095856	0.019217	0.815943	448	2	1.3398
DYRK1B	4	0.9987	0.9987	1	19013	0	1.3317	0.0066669	0.014115	0.762794	349	2	1.3317
ARHGAP30	4	0.61475	0.7561	1	12987	1	1.3236	0.0012313	0.0034342	0.516917	126	3	1.3236
ZBTB2	4	0.96271	0.96264	1	17684	0	1.2942	0.0040091	0.009333	0.696958	254	2	1.2942
NBEAL1	4	0.98376	0.98376	1	18302	0	1.259	0.0018316	0.0050743	0.598674	162	3	1.259
FGFBP2	4	0.99706	0.99705	1	18871	0	1.2558	0.00050097	0.001443	0.399364	69	2	1.2558
USP10	4	0.3526	0.5618	1	9839	1	1.2506	0.0017089	0.0047285	0.586859	154	2	1.2506
OASL	4	0.12336	0.27283	0.914987	5698	1	1.2423	0.0030485	0.0076339	0.662403	219	2	1.2423
LENG9	4	0.96329	0.96323	1	17702	0	1.2394	0.0014643	0.0040616	0.557488	138	3	1.2394
TNNT1	4	0.99986	0.99986	1	19081	0	1.2133	0.009657	0.019343	0.815943	452	2	1.2133
DYNLT1	4	0.67195	0.80101	1	13905	1	1.1972	0.011427	0.022414	0.846651	505	2	1.1972
NAT14	4	0.9984	0.99842	1	18998	0	1.1967	0.0019121	0.0053028	0.610551	166	2	1.1967
COL18A1	4	0.69966	0.81697	1	14246	1	1.1948	0.0091972	0.018523	0.81385	435	2	1.1948
MYO5B	4	0.4544	0.63589	1	10891	1	1.1845	0.013627	0.026177	0.867459	574	2	1.1845
DNAJC24	4	0.99892	0.9989	1	19021	0	1.1601	0.0019432	0.0053779	0.611828	168	3	1.1601
SNRPN	4	0.026033	0.081082	0.602094	2570	1	1.1576	0.0021592	0.0059907	0.623789	180	3	1.1576
PPIC	4	0.99609	0.99613	1	18800	0	1.1544	0.015267	0.029105	0.88287	630	2	1.1544
HRC	4	0.95229	0.95217	1	17402	0	1.1512	0.018456	0.034629	0.908426	725	2	1.1512
NPVF	4	0.99098	0.99104	1	18552	0	1.151	0.01673	0.031661	0.896709	669	2	1.151
RIT2	4	0.82882	0.8655	1	15217	1	1.1424	0.0019348	0.0053608	0.611828	167	3	1.1424
OR51E1	4	0.99994	0.99994	1	19096	0	1.13	0.0014473	0.0040134	0.557488	137	3	1.13
ZNF428	4	0.99992	0.99993	1	19090	0	1.1265	0.001781	0.0049469	0.590934	160	3	1.1265
VTN	4	0.9862	0.98619	1	18383	0	1.1245	0.0016354	0.004534	0.585512	147	3	1.1245
AGK	4	0.99533	0.99537	1	18755	0	1.1178	0.0040327	0.0093765	0.696958	257	2	1.1178
JOSD2	4	0.9996	0.99961	1	19059	0	1.1148	0.0045264	0.010261	0.698055	280	2	1.1148
FAN1	4	0.18913	0.36948	1	7042	1	1.1074	0.014573	0.027878	0.871955	611	2	1.1074
ERVV-2	4	0.99979	0.9998	1	19075	0	1.0975	0.0085779	0.017447	0.806353	412	2	1.0975
RNASE11	4	0.92722	0.92761	1	16715	1	1.0616	0.0017349	0.0048117	0.590934	155	2	1.0616
CRISP2	4	0.96943	0.96938	1	17866	0	1.0566	0.019072	0.035702	0.908426	748	2	1.0566
DMRTC2	4	0.77569	0.84322	1	14738	1	1.0564	0.0018415	0.0051075	0.598888	163	3	1.0564
PRMT9	4	0.94686	0.94681	1	17251	0	1.0439	0.025163	0.046134	0.924865	946	2	1.0439
ELSPBP1	4	0.96298	0.9629	1	17693	0	1.0358	0.0018823	0.0052147	0.60405	165	3	1.0358
LIPE	4	0.999	0.99899	1	19030	0	1.0277	0.024601	0.045143	0.924865	930	2	1.0277
SURF1	4	0.96554	0.96548	1	17761	0	1.0185	0.021918	0.040555	0.914273	845	2	1.0185
MTX1	4	0.69136	0.81448	1	14210	1	1.0118	0.0039895	0.0092957	0.696958	252	2	1.0118
USF2	4	0.99714	0.99714	1	18880	0	1.0027	0.0086005	0.017491	0.806353	414	2	1.0027
MLIP	4	0.98506	0.98508	1	18345	0	1.0022	0.0021792	0.0060378	0.623789	184	3	1.0022
SCN4A	4	0.27875	0.49053	1	8815	1	1.0019	0.019154	0.035845	0.908426	751	2	1.0019
HSPA13	4	0.90547	0.91	1	16264	1	0.99542	0.024089	0.044279	0.921908	915	2	0.99542
ACTN4	4	0.99958	0.99959	1	19058	0	0.99154	0.013473	0.02591	0.867459	568	2	0.99154
COX10	4	0.67507	0.80343	1	13959	1	0.99032	0.016477	0.031244	0.896709	661	2	0.99032
FOXJ3	4	0.99895	0.99894	1	19023	0	0.98545	0.021183	0.039318	0.914273	818	2	0.98545
CEACAM16	4	0.69609	0.81588	1	14227	1	0.97689	0.005989	0.012917	0.757289	326	2	0.97689
SGK2	4	0.83023	0.86617	1	15239	1	0.97296	0.019327	0.036148	0.908426	759	2	0.97296
FAM110B	4	0.14159	0.30047	0.946581	6064	1	0.97139	0.0087251	0.017711	0.806353	419	2	0.97139
NEK9	4	0.99948	0.99949	1	19051	0	0.96852	0.0037656	0.0089232	0.696958	243	2	0.96852
ZNF280B	4	0.95629	0.95623	1	17502	0	0.96565	0.0021136	0.0058658	0.623789	176	3	0.96565
GSK3B	4	0.88135	0.89362	1	15869	1	0.96166	0.015194	0.028979	0.88287	626	2	0.96166
MZF1	4	0.61966	0.75999	1	13060	1	0.95233	0.009903	0.019787	0.820375	461	2	0.95233
PIK3C2A	4	0.98956	0.98959	1	18494	0	0.95125	0.016908	0.031974	0.896709	673	2	0.95125
MYO18A	4	0.99912	0.99911	1	19039	0	0.94451	0.013272	0.025559	0.867459	562	2	0.94451
WNT3A	4	0.61788	0.75859	1	13037	1	0.94306	0.025544	0.046774	0.924865	959	2	0.94306
CPT1C	4	0.96956	0.96951	1	17871	0	0.93653	0.0045792	0.010345	0.701162	282	2	0.93653
CXCL13	4	0.5541	0.70982	1	12089	1	0.93236	0.013648	0.026213	0.867459	577	2	0.93236
EDAR	4	0.99962	0.99962	1	19061	0	0.92767	0.01523	0.029044	0.88287	628	2	0.92767
LTBP1	4	0.99968	0.99969	1	19066	0	0.92555	0.020258	0.037739	0.90939	792	2	0.92555
BRMS1	3	0.87489	0.87503	1	15786	1	0.92269	0.018184	0.033591	0.905536	718	2	0.92269
ZNF587	4	0.99907	0.99905	1	19035	0	0.91427	0.015976	0.030353	0.892513	650	2	0.91427
SLC20A1	4	0.73259	0.8276	1	14434	1	0.91023	0.016653	0.031532	0.896709	667	2	0.91023
ZNF134	4	0.9997	0.99971	1	19068	0	0.88896	0.0020378	0.0056498	0.620604	174	3	0.88896
KLK10	4	0.58865	0.73595	1	12581	1	0.8799	0.023727	0.043682	0.920939	903	2	0.8799
PLAC8L1	4	0.14052	0.29888	0.944358	6047	1	0.87663	0.0009171	0.0025774	0.479814	101	2	0.87663
RAB3D	4	0.57571	0.7261	1	12399	1	0.87367	0.0090125	0.018202	0.812818	428	2	0.87367
OXCT1	4	0.55593	0.7112	1	12111	1	0.86994	0.010973	0.02163	0.844064	489	2	0.86994
PROB1	4	0.2428	0.44338	1	8078	1	0.86587	0.033616	0.06031	0.943843	1218	2	0.86587
KLK3	4	0.99894	0.99893	1	19022	0	0.86364	0.020578	0.038288	0.912477	801	2	0.86364
STAB2	4	0.98951	0.98954	1	18492	0	0.85729	0.022505	0.04158	0.914273	865	2	0.85729
SERPINB5	4	0.97705	0.97708	1	18100	0	0.84691	0.0021195	0.005886	0.623789	177	2	0.84691
PPP1R37	4	0.92354	0.92445	1	16633	1	0.83987	0.0071194	0.014876	0.766393	370	2	0.83987
SPAM1	4	0.80105	0.85335	1	14941	1	0.83885	0.015201	0.028988	0.88287	627	2	0.83885
DPY19L3	4	0.99982	0.99982	1	19076	0	0.82882	0.027412	0.049944	0.925887	1029	2	0.82882
EBPL	4	0.68832	0.81353	1	14195	1	0.8245	0.024207	0.044477	0.922924	918	2	0.8245
IRF3	4	0.34809	0.55855	1	9797	1	0.81825	0.0043656	0.0099738	0.697141	272	2	0.81825
PCGF1	4	0.56568	0.71854	1	12237	1	0.81286	0.02398	0.044101	0.921908	910	2	0.81286
KIR3DL1	4	0.66962	0.79918	1	13871	1	0.8048	0.24727	0.2481	1	4556	1	0.8048
VN1R1	4	0.036322	0.10904	0.664965	3130	1	0.8047	0.030864	0.055721	0.9384	1132	2	0.8047
KLK7	4	0.91131	0.91442	1	16376	1	0.7898	0.014257	0.027298	0.871955	596	2	0.7898
PCDHGA9	4	0.14052	0.29888	0.944358	6048	1	0.78927	0.032559	0.058546	0.941276	1182	2	0.78927
AP2A1	4	0.9898	0.98982	1	18503	0	0.78762	0.020646	0.038399	0.913238	802	2	0.78762
NCCRP1	4	0.84729	0.87449	1	15428	1	0.78403	0.010158	0.020229	0.824389	469	2	0.78403
UBN1	4	0.96804	0.96799	1	17823	0	0.78275	0.0053856	0.011803	0.732464	308	2	0.78275
MPP6	4	0.15844	0.32534	0.968714	6409	1	0.77097	0.020098	0.03747	0.90939	785	2	0.77097
CGB7	4	0.74002	0.83012	1	14478	1	0.76561	0.0060412	0.013015	0.758377	328	2	0.76561
ATF5	4	0.99526	0.99529	1	18749	0	0.76392	0.036056	0.064379	0.946613	1297	2	0.76392
ADRA2B	4	0.22455	0.41884	1	7756	1	0.76374	0.028168	0.0512	0.930604	1050	2	0.76374
HSD11B1	4	0.013431	0.04418	0.477344	1766	1	0.7629	0.018023	0.0339	0.90574	714	2	0.7629
ZNF577	4	0.99983	0.99983	1	19079	0	0.76139	0.020107	0.03749	0.90939	786	2	0.76139
SNRNP70	4	0.99722	0.99723	1	18887	0	0.76104	0.0099695	0.019901	0.821536	463	2	0.76104
THUMPD2	4	0.89066	0.89966	1	16003	1	0.75831	0.029866	0.054063	0.930848	1105	2	0.75831
SPINK4	4	0.61196	0.75393	1	12935	1	0.73962	0.02533	0.046407	0.924865	951	2	0.73962
TSC2	4	0.99432	0.99437	1	18698	0	0.72678	0.026523	0.048402	0.924865	994	2	0.72678
ERICH4	4	0.98398	0.98398	1	18308	0	0.72014	0.23808	0.23948	1	4394	1	0.72014
ZNF628	4	0.99937	0.99938	1	19044	0	0.71922	0.033827	0.060642	0.943843	1222	2	0.71922
MAST1	4	0.94502	0.9449	1	17197	0	0.71073	0.011259	0.022125	0.844064	501	2	0.71073
FFAR3	4	0.92002	0.92142	1	16551	1	0.69761	0.018496	0.034707	0.908426	726	2	0.69761
DDIT4L	4	0.97281	0.97277	1	17983	0	0.69635	0.11205	0.12772	1	2381	1	0.69635
TMEM120B	4	0.61557	0.75676	1	12996	1	0.69514	0.017211	0.032509	0.896709	689	2	0.69514
ZNF652	4	0.69795	0.81644	1	14236	1	0.69418	0.031128	0.056168	0.9384	1142	2	0.69418
ABCF3	4	0.6784	0.80606	1	14020	1	0.69284	0.024062	0.044236	0.921908	913	2	0.69284
HOGA1	4	0.48599	0.65905	1	11248	1	0.68744	0.0086797	0.017632	0.806353	417	2	0.68744
OPA3	4	0.98222	0.98225	1	18249	0	0.68404	0.032819	0.058967	0.941276	1193	2	0.68404
PEX7	4	0.28201	0.49471	1	8876	1	0.68262	0.15447	0.16395	1	3024	1	0.68262
ZNF780B	4	0.76878	0.84062	1	14679	1	0.67716	0.017564	0.03311	0.904038	700	2	0.67716
ASPH	4	0.99048	0.9905	1	18530	0	0.67657	0.034113	0.06115	0.943843	1233	2	0.67657
CIB2	4	0.99503	0.99506	1	18734	0	0.66214	0.0047877	0.010732	0.709805	288	2	0.66214
SPATC1L	4	0.048274	0.13995	0.717879	3721	1	0.66151	0.0040044	0.0093247	0.696958	253	2	0.66151
TAAR9	4	0.15743	0.32388	0.965727	6400	1	0.66149	0.022311	0.041249	0.914273	858	2	0.66149
OCSTAMP	4	0.34227	0.55438	1	9739	1	0.65936	0.012792	0.024733	0.867459	544	2	0.65936
ZNF749	4	0.87448	0.88949	1	15775	1	0.65924	0.017713	0.033359	0.905184	704	2	0.65924
DDX23	4	0.99792	0.99794	1	18958	0	0.65592	0.010784	0.021316	0.841778	484	2	0.65592
XPO5	4	0.54888	0.70588	1	12012	1	0.65075	0.012528	0.024278	0.863779	536	2	0.65075
CEACAM6	4	0.40379	0.5989	1	10337	1	0.64816	0.034261	0.061402	0.943843	1240	2	0.64816
DPYS	4	0.66504	0.79554	1	13789	1	0.64541	0.010872	0.021461	0.843221	486	2	0.64541
HCST	4	0.99418	0.99423	1	18695	0	0.64413	0.021493	0.039831	0.914273	829	2	0.64413
ERCC1	4	0.96055	0.96047	1	17616	0	0.64136	0.030358	0.05488	0.931542	1124	2	0.64136
MRPS17	4	0.33751	0.5509	1	9694	1	0.63763	0.014973	0.028617	0.88287	619	2	0.63763
CD99	4	0.41604	0.60779	1	10482	1	0.63685	0.089733	0.10918	1	2083	1	0.63685
TST	4	0.65257	0.78566	1	13569	1	0.62748	0.30609	0.30537	1	5598	0	0.62748
TTLL2	4	0.88961	0.89896	1	15985	1	0.6239	0.22509	0.2274	1	4172	1	0.6239
PAPL	4	0.53605	0.69608	1	11851	1	0.6204	0.034155	0.061228	0.943843	1236	2	0.6204
PSG3	4	0.99943	0.99944	1	19049	0	0.60934	0.021935	0.04058	0.914273	846	2	0.60934
SPEN	4	0.43961	0.62503	1	10728	1	0.60803	0.0026336	0.0068832	0.649881	200	2	0.60803
IZUMO2	4	0.7692	0.84077	1	14688	1	0.60554	0.03232	0.058145	0.941276	1175	2	0.60554
SLC44A1	4	0.99953	0.99954	1	19053	0	0.60055	0.018601	0.034897	0.908426	729	2	0.60055
RNF180	4	0.91005	0.91345	1	16356	1	0.59395	0.029856	0.054046	0.930848	1104	2	0.59395
ZNF850	4	0.3491	0.55926	1	9801	1	0.59089	0.006722	0.014209	0.762794	351	2	0.59089
MCTP2	4	0.96918	0.96911	1	17854	0	0.57445	0.019649	0.036685	0.90939	770	2	0.57445
RDH13	4	0.65257	0.78566	1	13570	1	0.55697	0.27472	0.27441	1	5037	1	0.55697
KALRN	4	0.99961	0.99962	1	19060	0	0.55282	0.026761	0.048825	0.924865	1001	2	0.55282
OR2AK2	4	0.92233	0.92339	1	16607	1	0.54833	0.090222	0.10959	1	2091	1	0.54833
GIMAP7	4	0.49283	0.66406	1	11333	1	0.54685	0.018974	0.035534	0.908426	745	2	0.54685
ZNF829	3	0.99851	0.99855	1	19005	0	0.53258	0.22902	0.22875	1	4239	1	0.53258
FASLG	4	0.86706	0.8852	1	15695	1	0.5266	0.015297	0.029163	0.88287	631	2	0.5266
FGF2	3	0.96629	0.9665	1	17781	0	0.50914	0.21562	0.21539	1	4022	1	0.50914
VN1R4	4	0.80004	0.85292	1	14931	1	0.50361	0.024969	0.045798	0.924865	940	2	0.50361
C19orf73	4	0.99518	0.99521	1	18744	0	0.48936	0.035482	0.063424	0.944046	1280	2	0.48936
FBXO17	4	0.062614	0.17546	0.777889	4309	1	0.48835	0.030037	0.054337	0.930848	1112	2	0.48835
ARMC8	4	0.95288	0.95276	1	17411	0	0.47479	0.21219	0.21545	1	3966	1	0.47479
MT1B	4	0.99838	0.99839	1	18996	0	0.46573	0.036186	0.06461	0.947006	1302	2	0.46573
LDHAL6A	3	0.39742	0.55257	1	10271	1	0.4603	0.19936	0.1995	1	3753	1	0.4603
LTBP4	4	0.99982	0.99982	1	19077	0	0.45415	0.0054148	0.011863	0.733779	309	1	0.45415
TYROBP	4	0.7102	0.82025	1	14304	1	0.43194	0.020224	0.037678	0.90939	791	2	0.43194
ZNF17	4	0.99964	0.99964	1	19063	0	0.4245	0.02914	0.052848	0.930848	1079	2	0.4245
HORMAD1	4	0.020367	0.064929	0.554352	2233	1	0.41343	0.010727	0.021211	0.841307	481	2	0.41343
SRXN1	4	0.42157	0.61188	1	10532	1	0.40749	0.23543	0.23703	1	4352	1	0.40749
CARD8	4	0.53861	0.69803	1	11880	1	0.40023	0.19308	0.19808	1	3645	1	0.40023
RAI2	4	0.999	0.99899	1	19031	0	0.39794	0.12682	0.14004	1	2595	1	0.39794
OR52D1	4	0.46146	0.64109	1	10964	1	0.39507	0.0065721	0.013947	0.762794	345	2	0.39507
GNA15	4	0.14544	0.30624	0.951827	6148	1	0.3928	0.034251	0.061391	0.943843	1239	2	0.3928
MC5R	4	0.49005	0.66202	1	11294	1	0.39038	0.022602	0.041759	0.914273	870	2	0.39038
LPCAT1	4	0.15109	0.31456	0.959296	6259	1	0.38839	0.034559	0.061876	0.943843	1251	2	0.38839
SLC27A5	4	0.9839	0.9839	1	18307	0	0.38385	0.023152	0.042683	0.920764	884	2	0.38385
RBMXL3	4	0.60493	0.74843	1	12828	1	0.38258	0.021988	0.040674	0.914273	849	2	0.38258
EXOC3L2	4	0.99973	0.99973	1	19070	0	0.37041	0.21158	0.21489	1	3954	1	0.37041
CNRIP1	4	0.46345	0.64255	1	10993	1	0.36914	0.12796	0.141	1	2612	1	0.36914
ZNF404	4	0.99747	0.99748	1	18914	0	0.35966	0.21421	0.2173	1	3998	1	0.35966
NDUFA6	4	0.87788	0.89155	1	15824	1	0.35833	0.029756	0.053867	0.930848	1100	2	0.35833
NRN1	4	0.84077	0.8712	1	15351	1	0.35223	0.037271	0.066454	0.947406	1336	2	0.35223
RASIP1	4	0.98646	0.98646	1	18393	0	0.34464	0.14061	0.15194	1	2808	1	0.34464
TMEM45A	4	0.91677	0.91873	1	16487	1	0.34114	0.059564	0.084676	0.9704	1667	1	0.34114
KDM7A	4	0.55508	0.71054	1	12097	1	0.33894	0.022434	0.041451	0.914273	863	2	0.33894
UBR7	4	0.17864	0.35461	0.99404	6810	1	0.33321	0.086407	0.1065	0.99906	2037	1	0.33321
CSGALNACT2	4	0.90821	0.91206	1	16323	1	0.33032	0.021244	0.039419	0.914273	821	1	0.33032
AP1G2	4	0.92054	0.92184	1	16563	1	0.32681	0.012652	0.024495	0.863788	542	1	0.32681
ZFAND3	4	0.68065	0.80781	1	14056	1	0.31822	0.03748	0.066815	0.947406	1344	2	0.31822
TSPYL1	4	0.80676	0.85574	1	14985	1	0.30375	0.27867	0.27828	1	5102	1	0.30375
ZNF574	4	0.74503	0.83192	1	14509	1	0.29615	0.022575	0.041703	0.914273	868	2	0.29615
GAPDHS	4	0.9912	0.99125	1	18563	0	0.29374	0.024628	0.045203	0.924865	931	2	0.29374
ARID1A	4	0.99962	0.99963	1	19062	0	0.28934	0.035428	0.063335	0.944046	1278	2	0.28934
OVOL3	4	0.99972	0.99973	1	19069	0	0.28689	0.01954	0.03651	0.90939	767	1	0.28689
RGN	4	0.65768	0.78973	1	13665	1	0.28666	0.027364	0.049853	0.925286	1027	2	0.28666
CLC	4	0.49283	0.66406	1	11336	1	0.2844	0.00073274	0.0020817	0.474879	82	2	0.2844
SULT2B1	4	0.4406	0.62577	1	10738	1	0.28269	0.0066119	0.014017	0.762794	346	2	0.28269
ZNF507	4	0.89038	0.89947	1	15999	1	0.28177	0.029289	0.053097	0.930848	1085	2	0.28177
DLK2	4	0.999	0.99899	1	19029	0	0.28128	0.037824	0.06739	0.948659	1354	2	0.28128
CD37	4	0.9888	0.98885	1	18461	0	0.27025	0.029348	0.053209	0.930848	1088	2	0.27025
ARHGAP6	4	0.82797	0.86512	1	15208	1	0.26318	0.019695	0.036754	0.90939	771	2	0.26318
TNN	4	0.57197	0.72324	1	12340	1	0.25846	0.028002	0.050937	0.929773	1044	2	0.25846
SLC9A7	4	0.99941	0.99943	1	19047	0	0.25525	0.020748	0.038574	0.913238	805	2	0.25525
THEG5	4	0.27481	0.48543	1	8746	1	0.25387	0.033049	0.059345	0.941276	1201	2	0.25387
ETFB	4	0.11166	0.25478	0.895877	5431	1	0.25327	0.0092322	0.01859	0.814913	436	2	0.25327
GSK3A	4	0.95034	0.95028	1	17347	0	0.25031	0.03789	0.067513	0.948659	1356	2	0.25031
ZNF302	4	0.77706	0.84374	1	14748	1	0.24914	0.024162	0.044399	0.92239	917	2	0.24914
MAN2A1	4	0.3625	0.56896	1	9932	1	0.24612	0.2571	0.25748	1	4722	1	0.24612
MEIS3	4	0.81121	0.85766	1	15035	1	0.24597	0.0035862	0.0085979	0.696958	235	1	0.24597
COMTD1	4	0.7032	0.81805	1	14267	1	0.22797	0.018982	0.035547	0.908426	746	2	0.22797
IRGQ	4	0.74544	0.83208	1	14515	1	0.22285	0.021037	0.039057	0.914273	815	1	0.22285
DFNB31	4	0.9987	0.9987	1	19012	0	0.21651	0.026942	0.049132	0.924865	1009	2	0.21651
FABP7	4	0.99905	0.99904	1	19034	0	0.21189	0.061165	0.085942	0.971017	1689	1	0.21189
PIDD1	4	0.99568	0.99572	1	18776	0	0.20952	0.034894	0.062432	0.944046	1261	1	0.20952
NTF4	4	0.78139	0.84544	1	14786	1	0.20691	0.12383	0.13753	1	2547	1	0.20691
C19orf47	4	0.9994	0.99941	1	19045	0	0.20324	0.039531	0.068793	0.948659	1383	1	0.20324
BLNK	4	0.92143	0.9226	1	16590	1	0.20256	0.16409	0.17227	1	3187	1	0.20256
CASC3	4	0.70506	0.81864	1	14281	1	0.1982	0.019285	0.036072	0.908426	757	2	0.1982
AP1M2	4	0.90393	0.90886	1	16244	1	0.19382	0.098883	0.11665	1	2215	1	0.19382
DNM1	4	0.59086	0.73764	1	12621	1	0.18554	0.027711	0.050446	0.927632	1037	2	0.18554
SAA2-SAA4	4	0.59159	0.73823	1	12632	1	0.18217	0.24197	0.24313	1	4465	1	0.18217
FXYD1	3	0.58235	0.68951	1	12500	1	0.18022	0.25339	0.25316	1	4656	0	0.18022
SBSN	4	0.86088	0.88176	1	15608	1	0.17428	0.037901	0.067526	0.948659	1357	2	0.17428
NKX2-8	4	0.0038476	0.013608	0.304905	852	1	0.17296	0.025367	0.046471	0.924865	953	2	0.17296
FLG	4	0.83987	0.87075	1	15345	1	0.17231	0.3438	0.34308	1	6281	0	0.17231
ELOF1	4	0.99942	0.99944	1	19048	0	0.16096	0.066952	0.090674	0.977464	1773	1	0.16096
DNAJB8	4	0.97031	0.97024	1	17897	0	0.15589	0.01453	0.027802	0.871955	608	2	0.15589
CXCL17	4	0.52444	0.6874	1	11706	1	0.15349	0.060115	0.085102	0.9704	1676	1	0.15349
BCL11A	4	0.12205	0.2708	0.912365	5669	1	0.15148	0.26208	0.26213	1	4808	1	0.15148
NELL1	4	0.9127	0.91553	1	16406	1	0.15093	0.14542	0.15607	1	2879	1	0.15093
NANOS1	4	0.99902	0.99901	1	19032	0	0.14508	0.031598	0.05697	0.939774	1156	2	0.14508
LGALS14	4	0.54122	0.69997	1	11914	1	0.13543	0.027731	0.050475	0.927632	1038	2	0.13543
SPACA4	4	0.87764	0.89141	1	15822	1	0.13375	0.24171	0.24289	1	4460	1	0.13375
DHCR24	4	0.42855	0.61698	1	10606	1	0.12836	0.030217	0.054645	0.931395	1119	2	0.12836
SUGP2	4	0.99014	0.99015	1	18513	0	0.12035	0.010053	0.020037	0.823581	465	2	0.12035
FUNDC1	4	0.43987	0.62524	1	10730	1	0.11741	0.048754	0.075978	0.953094	1522	1	0.11741
GLRX5	4	0.91463	0.91703	1	16441	1	0.1138	0.29127	0.29062	1	5331	1	0.1138
GIT2	4	0.99909	0.99908	1	19037	0	0.098324	0.091101	0.11034	1	2104	1	0.098324
PTEN	4	0.99859	0.99859	1	19008	0	0.087378	0.081006	0.1021	0.996271	1955	1	0.087378
DKKL1	4	0.65337	0.78626	1	13586	1	0.086259	0.28485	0.28428	1	5212	1	0.086259
OSCAR	4	0.99365	0.99368	1	18670	0	0.079301	0.17417	0.18121	1	3353	1	0.079301
NAPSA	4	0.11745	0.26367	0.905236	5565	1	0.077694	0.26291	0.26296	1	4822	1	0.077694
CHRDL2	4	0.092466	0.22444	0.856251	5005	1	0.073862	0.25877	0.25905	1	4751	1	0.073862
LGALS4	4	0.44914	0.63206	1	10835	1	0.072933	0.14374	0.15459	1	2855	1	0.072933
SDHB	4	0.69222	0.81474	1	14212	1	0.071459	0.21539	0.2184	1	4017	1	0.071459
KIAA0020	4	0.98956	0.98959	1	18493	0	0.070426	0.027009	0.04924	0.924865	1014	2	0.070426
OR5M11	4	0.81781	0.86053	1	15098	1	0.069311	0.034007	0.060948	0.943843	1228	2	0.069311
MEP1B	4	0.89799	0.9047	1	16143	1	0.06909	0.14099	0.15225	1	2816	1	0.06909
CEACAM8	4	0.99884	0.99882	1	19018	0	0.065966	0.31387	0.31324	1	5736	0	0.065966
ITGA10	4	0.99435	0.99441	1	18699	0	0.064246	0.30832	0.30762	1	5638	0	0.064246
NDUFA13	4	0.99027	0.99028	1	18521	0	0.064197	0.073306	0.095808	0.985401	1857	1	0.064197
FMO4	4	0.91195	0.91496	1	16385	1	0.055399	0.032955	0.059201	0.941276	1198	2	0.055399
ORMDL1	4	0.39763	0.59444	1	10273	1	0.05246	0.011457	0.02247	0.846651	506	1	0.05246
OR13D1	4	0.11924	0.26645	0.908441	5604	1	0.049882	0.088756	0.10841	1	2066	1	0.049882
GALNT8	4	0.033438	0.1013	0.64949	2976	1	0.044952	0.025507	0.046707	0.924865	956	2	0.044952
FLOT2	4	0.89974	0.90589	1	16182	1	0.031027	0.021727	0.040239	0.914273	839	2	0.031027
FUZ	4	0.63683	0.7734	1	13317	1	0.022201	0.011036	0.021742	0.844064	491	2	0.022201
PGLYRP1	4	0.99712	0.99712	1	18879	0	0.021669	0.21944	0.22214	1	4082	1	0.021669
PPP6R1	4	0.94931	0.94926	1	17319	0	0.014039	0.19829	0.20274	1	3732	1	0.014039
ST8SIA5	4	0.74664	0.8325	1	14526	1	0.0047674	0.009081	0.018328	0.81385	430	2	0.0047674
Non-Targeting	998	nan	7.77e-07	0.007426	12243	998	0	3.16e+252	1	1	19113	0	0
CHTOP	4	0.31968	0.53812	1	9550	1	-0.013749	0.34628	0.34557	1	6332	0	-0.013749
TMEM150B	4	0.24492	0.44621	1	8125	1	-0.024231	0.010106	0.020128	0.823764	467	1	-0.024231
ASPDH	4	0.99817	0.9982	1	18976	0	-0.02697	0.0075859	0.015701	0.791493	379	2	-0.02697
SPATC1	4	0.54809	0.70528	1	12001	1	-0.027803	0.0051045	0.011306	0.725115	298	2	-0.027803
TPRX1	4	0.63423	0.77138	1	13272	1	-0.02904	0.13982	0.15125	1	2796	1	-0.02904
KMT2B	4	0.62946	0.76773	1	13209	1	-0.032044	0.34338	0.34264	1	6273	0	-0.032044
OR4D2	4	0.5546	0.71018	1	12090	1	-0.032792	0.02014	0.037547	0.90939	788	2	-0.032792
PHYHIPL	4	0.20747	0.3953	1	7415	1	-0.050123	0.087778	0.10758	1	2053	1	-0.050123
ATP11C	4	0.65992	0.79153	1	13707	1	-0.053344	0.018399	0.03453	0.908426	722	2	-0.053344
CD70	4	0.91483	0.9172	1	16443	1	-0.058692	0.030915	0.055809	0.9384	1134	2	-0.058692
NEBL	4	0.54514	0.703	1	11964	1	-0.063948	0.25066	0.25131	1	4611	1	-0.063948
WDR24	4	0.99467	0.99472	1	18716	0	-0.072643	0.27962	0.27919	1	5119	1	-0.072643
RAB43	4	0.069239	0.18658	0.796003	4475	1	-0.073088	0.15673	0.16593	1	3056	1	-0.073088
SMIM19	4	0.57965	0.72906	1	12458	1	-0.07631	0.017674	0.033284	0.904912	703	2	-0.07631
SBK2	4	0.99941	0.99942	1	19046	0	-0.078054	0.25188	0.25248	1	4632	1	-0.078054
MDFIC	4	0.41054	0.60382	1	10420	1	-0.080899	0.020875	0.038786	0.913238	810	2	-0.080899
ZNF208	4	0.39043	0.58916	1	10197	1	-0.082524	0.2477	0.24853	1	4566	1	-0.082524
ZNF805	4	0.53478	0.69513	1	11834	1	-0.086152	0.3454	0.3447	1	6314	0	-0.086152
SDHAF1	4	0.99976	0.99976	1	19074	0	-0.086674	0.045316	0.073301	0.951578	1470	1	-0.086674
RNF25	4	0.48706	0.65984	1	11258	1	-0.08865	0.29809	0.29739	1	5444	0	-0.08865
CCER2	4	0.54122	0.69997	1	11916	1	-0.089064	0.16908	0.17665	1	3266	1	-0.089064
KIRREL2	4	0.99974	0.99974	1	19071	0	-0.092342	0.19505	0.19982	1	3677	1	-0.092342
PIP5K1B	4	0.19317	0.37525	1	7123	1	-0.098493	0.017886	0.033657	0.90574	709	2	-0.098493
OR6B2	4	0.59546	0.74119	1	12692	1	-0.099902	0.04941	0.07652	0.954961	1530	1	-0.099902
IRF2BP2	4	0.95354	0.95342	1	17427	0	-0.10594	0.29276	0.2921	1	5358	1	-0.10594
BPIFA1	4	0.48021	0.65482	1	11181	1	-0.10749	0.13498	0.14703	1	2716	1	-0.10749
TMEM183B	4	0.78164	0.84553	1	14789	1	-0.11117	0.072712	0.095326	0.984107	1851	1	-0.11117
OSMR	4	0.8016	0.85357	1	14948	1	-0.11199	0.022084	0.040842	0.914273	852	2	-0.11199
ANKRD36B	4	0.98152	0.98155	1	18229	0	-0.11236	0.027827	0.050637	0.928021	1040	2	-0.11236
SNAI2	4	0.1686	0.34007	0.983883	6601	1	-0.11833	0.26985	0.26964	1	4948	1	-0.11833
N4BP3	4	0.41557	0.60745	1	10477	1	-0.12623	0.037238	0.066401	0.947406	1335	2	-0.12623
LLGL1	4	0.49579	0.66619	1	11383	1	-0.12727	0.13602	0.1479	1	2733	1	-0.12727
ZNF135	4	0.12205	0.2708	0.912365	5670	1	-0.1304	0.02218	0.041024	0.914273	856	2	-0.1304
CIC	4	0.67878	0.80637	1	14023	1	-0.13481	0.029091	0.052772	0.930848	1076	2	-0.13481
C3orf80	4	0.39392	0.5917	1	10229	1	-0.13775	0.12435	0.13798	1	2556	1	-0.13775
KRTAP9-7	4	0.97694	0.97696	1	18096	0	-0.14791	0.037007	0.065995	0.947265	1326	2	-0.14791
OR10K1	4	0.76626	0.83969	1	14659	1	-0.15125	0.034581	0.061914	0.943843	1252	2	-0.15125
MAGEB16	4	0.059764	0.16869	0.765818	4208	1	-0.15208	0.034081	0.061091	0.943843	1232	2	-0.15208
EVC2	4	0.13235	0.28656	0.932877	5866	1	-0.16006	0.21153	0.21486	1	3953	1	-0.16006
KCTD15	4	0.99219	0.99225	1	18605	0	-0.16613	0.19259	0.19765	1	3638	1	-0.16613
TPCN1	4	0.45666	0.63756	1	10910	1	-0.17597	0.025741	0.047103	0.924865	967	2	-0.17597
CHTF8	4	0.27736	0.4887	1	8791	1	-0.17738	0.012393	0.024055	0.862584	533	2	-0.17738
AK2	4	0.98342	0.98344	1	18288	0	-0.17771	0.3019	0.30122	1	5516	0	-0.17771
C1QC	4	0.41896	0.60996	1	10507	1	-0.18947	0.12862	0.14157	1	2622	1	-0.18947
SLC36A2	4	0.46633	0.64469	1	11029	1	-0.18947	0.15128	0.16112	1	2973	1	-0.18947
IFI35	4	0.74332	0.83131	1	14499	1	-0.19096	0.26662	0.26656	1	4882	1	-0.19096
SMCR8	4	0.30318	0.52141	1	9296	1	-0.19232	0.26233	0.26238	1	4812	1	-0.19232
TEX38	4	0.58599	0.7339	1	12549	1	-0.19245	0.17653	0.18328	1	3387	1	-0.19245
MCL1	4	0.97418	0.97411	1	18029	0	-0.20575	0.03123	0.056353	0.938634	1144	2	-0.20575
PLA2G4A	4	0.26811	0.47674	1	8611	1	-0.20898	0.28068	0.28027	1	5140	1	-0.20898
PANX1	4	0.6126	0.7544	1	12944	1	-0.21946	0.25504	0.2555	1	4686	1	-0.21946
ZNF784	4	0.98939	0.98942	1	18486	0	-0.22011	0.037495	0.066841	0.947406	1345	1	-0.22011
PAFAH1B3	4	0.99957	0.99958	1	19056	0	-0.22348	0.033924	0.060798	0.943843	1227	1	-0.22348
ZNF497	4	0.65687	0.78909	1	13648	1	-0.22508	0.15234	0.16207	1	2989	1	-0.22508
MYPOP	4	0.9991	0.99909	1	19038	0	-0.22693	0.30234	0.30162	1	5525	0	-0.22693
DCAF8L2	4	0.10167	0.23904	0.873577	5223	1	-0.23035	0.21175	0.21504	1	3957	1	-0.23035
HOXD9	4	0.5119	0.67794	1	11561	1	-0.23519	0.035396	0.063275	0.944046	1276	2	-0.23519
GK5	4	0.6215	0.76146	1	13091	1	-0.24091	0.0092848	0.01868	0.815148	438	2	-0.24091
IFNL1	4	0.29561	0.51182	1	9152	1	-0.2441	0.18978	0.19509	1	3585	1	-0.2441
CADPS	4	0.95017	0.95012	1	17343	0	-0.2528	0.054246	0.080474	0.964543	1593	1	-0.2528
POU2F2	4	0.86743	0.88543	1	15697	1	-0.25607	0.096165	0.11448	1	2178	1	-0.25607
ZNF614	4	0.96298	0.9629	1	17692	0	-0.26402	0.10174	0.11903	1	2250	1	-0.26402
SHKBP1	4	0.99897	0.99896	1	19027	0	-0.27019	0.087435	0.1073	1	2050	1	-0.27019
SCUBE3	4	0.97188	0.97185	1	17952	0	-0.27613	0.069587	0.092813	0.980721	1808	1	-0.27613
ADAM21	4	0.66163	0.79289	1	13727	1	-0.28226	0.36766	0.36712	1	6712	0	-0.28226
PCSK4	4	0.69308	0.81498	1	14216	1	-0.29051	0.030803	0.055616	0.93823	1130	2	-0.29051
RASGRP4	4	0.76579	0.83952	1	14650	1	-0.29819	0.31884	0.31818	1	5827	0	-0.29819
PRKCG	4	0.98013	0.98019	1	18185	0	-0.30387	0.029776	0.053917	0.930848	1101	2	-0.30387
ALDH9A1	4	0.75328	0.83491	1	14570	1	-0.31716	0.032196	0.057925	0.941276	1172	2	-0.31716
PEX3	4	0.99759	0.99759	1	18932	0	-0.33388	0.0059369	0.012827	0.754349	325	1	-0.33388
NDUFV2	4	0.33903	0.55201	1	9710	1	-0.33798	0.045468	0.073431	0.951578	1473	1	-0.33798
RHOBTB3	4	0.68547	0.81165	1	14162	1	-0.34281	0.026267	0.04798	0.924865	988	2	-0.34281
KCNJ12	4	0.37953	0.58128	1	10095	1	-0.34318	0.19223	0.19732	1	3631	1	-0.34318
MUC3A	4	0.93789	0.93785	1	16993	0	-0.34576	0.23161	0.23344	1	4285	1	-0.34576
ZNF329	4	0.96978	0.96972	1	17876	0	-0.34919	0.031332	0.056539	0.938634	1148	2	-0.34919
NME1	4	0.1667	0.33735	0.981536	6563	1	-0.35595	0.14821	0.15847	1	2920	1	-0.35595
ZNF721	4	0.13421	0.28939	0.934863	5913	1	-0.35948	0.073504	0.095964	0.985401	1861	1	-0.35948
TMEM208	4	0.99969	0.9997	1	19067	0	-0.36082	0.15964	0.1684	1	3108	1	-0.36082
NOSIP	4	0.98316	0.98318	1	18277	0	-0.36573	0.14117	0.15241	1	2819	1	-0.36573
ZNF816	4	0.99898	0.99897	1	19028	0	-0.36663	0.297	0.29627	1	5427	0	-0.36663
FAM107B	4	0.35472	0.56332	1	9865	1	-0.37006	0.0259	0.047381	0.924865	972	2	-0.37006
CDH9	4	0.3478	0.55835	1	9795	1	-0.3706	0.081793	0.10278	0.996271	1971	1	-0.3706
GPR55	4	0.17574	0.35052	0.992649	6740	1	-0.38057	0.3533	0.35264	1	6459	0	-0.38057
RNF170	4	0.41997	0.61069	1	10515	1	-0.3828	0.083218	0.10392	0.997061	1992	1	-0.3828
HCAR2	4	0.2428	0.44338	1	8077	1	-0.40321	0.28774	0.28715	1	5263	1	-0.40321
VDAC2	4	0.11229	0.25575	0.897562	5444	1	-0.41567	0.24367	0.2447	1	4496	1	-0.41567
TAF13	4	0.50033	0.66952	1	11443	1	-0.41971	0.14598	0.15655	1	2888	1	-0.41971
EIF4G2	4	0.99951	0.99953	1	19052	0	-0.42128	0.23044	0.23236	1	4264	1	-0.42128
PATE4	4	0.41054	0.60382	1	10419	1	-0.42251	0.18749	0.19302	1	3555	1	-0.42251
FAM73B	4	0.26068	0.46712	1	8454	1	-0.42757	0.043492	0.071901	0.950834	1444	1	-0.42757
CCSAP	4	0.16835	0.33972	0.983865	6592	1	-0.42964	0.059714	0.084791	0.9704	1670	1	-0.42964
IRGC	4	0.93643	0.93635	1	16954	1	-0.43539	0.23431	0.23599	1	4334	1	-0.43539
KCNT1	4	0.97894	0.97898	1	18151	0	-0.4359	0.017783	0.033483	0.905184	707	1	-0.4359
SORD	4	0.77432	0.84269	1	14724	1	-0.43727	0.015393	0.029321	0.883192	633	2	-0.43727
UBL4B	4	0.81861	0.8609	1	15105	1	-0.43845	0.062365	0.086933	0.971017	1708	1	-0.43845
MCTS1	4	0.25577	0.46071	1	8355	1	-0.43888	0.31738	0.31675	1	5797	0	-0.43888
C8orf58	4	0.43786	0.62374	1	10715	1	-0.45159	0.22362	0.22603	1	4148	1	-0.45159
MB21D1	4	0.99884	0.99883	1	19019	0	-0.45304	0.20467	0.20851	1	3832	1	-0.45304
INAFM1	4	0.99462	0.99466	1	18710	0	-0.4618	0.12852	0.1415	1	2620	1	-0.4618
CDH22	4	0.99498	0.99502	1	18729	0	-0.46466	0.3887	0.38818	1	7063	0	-0.46466
PCDHGB3	4	0.41997	0.61069	1	10516	1	-0.47177	0.40021	0.39983	1	7250	0	-0.47177
RFPL4A	4	0.9988	0.99879	1	19016	0	-0.47423	0.0024878	0.0066382	0.640753	196	1	-0.47423
CEP131	4	0.77022	0.84116	1	14696	1	-0.47733	0.031783	0.057251	0.939774	1162	2	-0.47733
IFNA13	4	0.47085	0.64796	1	11084	1	-0.48094	0.073652	0.096074	0.985648	1863	1	-0.48094
XCR1	4	0.88714	0.89736	1	15952	1	-0.48212	0.070232	0.093344	0.980721	1819	1	-0.48212
TMEM150C	4	0.99954	0.99956	1	19055	0	-0.4824	0.35655	0.3559	1	6508	0	-0.4824
AMMECR1L	4	0.96271	0.96264	1	17680	0	-0.4841	0.2581	0.25842	1	4740	1	-0.4841
NUMBL	4	0.99678	0.99678	1	18848	0	-0.48999	0.018722	0.035096	0.908426	736	2	-0.48999
FAM35A	4	0.2673	0.47571	1	8593	1	-0.49677	0.24098	0.24223	1	4447	1	-0.49677
KLK13	4	0.95601	0.95593	1	17495	0	-0.50031	0.040192	0.069343	0.948659	1395	1	-0.50031
RUNX1	4	0.38994	0.58881	1	10190	1	-0.5025	0.063663	0.087972	0.971798	1730	1	-0.5025
FAM46B	4	0.66119	0.79254	1	13723	1	-0.50567	0.34651	0.34578	1	6337	0	-0.50567
HMGCL	4	0.19569	0.37876	1	7177	1	-0.50587	0.017016	0.032168	0.896709	678	2	-0.50587
TMEM105	4	0.8987	0.90516	1	16155	1	-0.50598	0.048502	0.07579	0.953094	1518	1	-0.50598
COA5	4	0.99663	0.99664	1	18836	0	-0.50826	0.35963	0.35904	1	6564	0	-0.50826
KLHDC9	4	0.95681	0.95675	1	17515	0	-0.50854	0.14984	0.15989	1	2948	1	-0.50854
SIGLEC5	4	0.98639	0.98638	1	18392	0	-0.50971	0.026546	0.048446	0.924865	997	1	-0.50971
EHMT2	4	0.23161	0.42849	1	7879	1	-0.51361	0.069338	0.092601	0.980541	1805	1	-0.51361
PTGES3	4	0.98157	0.9816	1	18231	0	-0.51474	0.033922	0.060793	0.943843	1226	2	-0.51474
KIF5B	4	0.62235	0.76211	1	13104	1	-0.5193	0.15839	0.16736	1	3088	1	-0.5193
ST6GALNAC5	4	0.90194	0.90739	1	16212	1	-0.52285	0.020779	0.038623	0.913238	806	2	-0.52285
BEX4	4	0.95721	0.95718	1	17521	0	-0.52747	0.014072	0.026986	0.871955	590	2	-0.52747
SLC27A3	4	0.75884	0.83691	1	14608	1	-0.52768	0.16184	0.17029	1	3148	1	-0.52768
CA11	4	0.93062	0.93067	1	16790	1	-0.5311	0.19183	0.19696	1	3625	1	-0.5311
CYP3A7-CYP3A51P	4	0.30947	0.52926	1	9428	1	-0.53373	0.27262	0.27239	1	4996	1	-0.53373
CCDC68	4	0.53861	0.69803	1	11881	1	-0.54611	0.023637	0.043528	0.920939	898	2	-0.54611
WIPI2	4	0.83507	0.86848	1	15291	1	-0.55007	0.31253	0.31191	1	5708	0	-0.55007
DCBLD2	4	0.90821	0.91206	1	16321	1	-0.55446	0.31134	0.31073	1	5689	0	-0.55446
PSG9	4	0.99547	0.99551	1	18764	0	-0.56594	0.32659	0.32588	1	5972	0	-0.56594
JUND	4	0.5546	0.71018	1	12091	1	-0.56677	0.22716	0.22929	1	4208	1	-0.56677
XRCC6BP1	4	0.52343	0.68666	1	11691	1	-0.56685	0.2534	0.25396	1	4657	1	-0.56685
MAGEC2	4	0.19732	0.38112	1	7213	1	-0.59224	0.10488	0.12169	1	2294	1	-0.59224
TM9SF3	4	0.42763	0.6163	1	10591	1	-0.59625	0.34967	0.34896	1	6402	0	-0.59625
C16orf96	4	0.83417	0.86804	1	15278	1	-0.60141	0.062614	0.087119	0.971017	1713	1	-0.60141
GSKIP	4	0.99958	0.99959	1	19057	0	-0.60312	0.037036	0.066046	0.947265	1327	1	-0.60312
MEST	4	0.10111	0.23818	0.872107	5216	1	-0.60372	0.41585	0.41533	1	7527	0	-0.60372
C1orf54	4	0.36293	0.56927	1	9937	1	-0.60512	0.30514	0.30442	1	5583	0	-0.60512
ZNF613	4	0.98447	0.98448	1	18324	0	-0.60898	0.029696	0.053773	0.930848	1098	2	-0.60898
ALG10	4	0.713	0.82111	1	14319	1	-0.61124	0.30757	0.30684	1	5623	0	-0.61124
PROP1	4	0.14035	0.29862	0.944109	6041	1	-0.62262	0.20405	0.20794	1	3825	1	-0.62262
DPT	4	0.96761	0.96755	1	17815	0	-0.62326	0.23208	0.23389	1	4294	1	-0.62326
XPOT	4	0.89091	0.89984	1	16007	1	-0.62385	0.23315	0.2349	1	4313	1	-0.62385
ASPA	4	0.82466	0.86361	1	15165	1	-0.62455	0.23688	0.23836	1	4374	1	-0.62455
B3GAT1	4	0.054925	0.1568	0.747719	4004	1	-0.63372	0.12402	0.13769	1	2550	1	-0.63372
REG4	4	0.49423	0.66502	1	11353	1	-0.6341	0.11998	0.13427	1	2487	1	-0.6341
LYPD3	4	0.81861	0.8609	1	15102	1	-0.63483	0.16862	0.17625	1	3259	1	-0.63483
ADGRF3	4	0.75671	0.83614	1	14593	1	-0.63535	0.034549	0.061861	0.943843	1250	2	-0.63535
LSR	4	0.039302	0.11691	0.677118	3296	1	-0.63827	0.12131	0.13541	1	2506	1	-0.63827
OR52E6	4	0.35913	0.56654	1	9910	1	-0.64	0.40221	0.40178	1	7285	0	-0.64
ARHGAP44	4	0.37626	0.57892	1	10063	1	-0.64033	0.088805	0.10845	1	2067	1	-0.64033
FBXW10	4	0.063039	0.17618	0.778939	4321	1	-0.64201	0.15396	0.16351	1	3014	1	-0.64201
NDUFA9	4	0.99368	0.99371	1	18673	0	-0.6423	0.22794	0.23	1	4221	1	-0.6423
TBC1D10A	4	0.76704	0.83999	1	14667	1	-0.64445	0.28725	0.28668	1	5257	1	-0.64445
TBKBP1	4	0.094755	0.22806	0.859899	5064	1	-0.64459	0.2853	0.28474	1	5222	1	-0.64459
DNAJC14	4	0.54423	0.70231	1	11957	1	-0.65087	0.28676	0.28618	1	5249	1	-0.65087
PCBP3	3	0.73502	0.76856	1	14451	1	-0.6556	0.26097	0.26068	1	4790	0	-0.6556
PPP2R2B	4	0.20747	0.3953	1	7416	1	-0.66706	0.037458	0.066778	0.947406	1343	2	-0.66706
OR9K2	3	0.99526	0.99538	1	18748	0	-0.66737	0.032876	0.047879	0.924865	1194	1	-0.66737
RAB4A	4	0.53323	0.69395	1	11815	1	-0.66975	0.19371	0.19864	1	3652	1	-0.66975
TCEA2	4	0.99103	0.99108	1	18555	0	-0.67108	0.026154	0.047799	0.924865	982	2	-0.67108
PRDM2	4	0.8071	0.85589	1	14992	1	-0.6712	0.018625	0.034946	0.908426	731	2	-0.6712
NMBR	4	0.78859	0.84823	1	14835	1	-0.67178	0.025033	0.045904	0.924865	942	2	-0.67178
C1orf204	4	0.95585	0.95577	1	17486	0	-0.67211	0.34605	0.34535	1	6327	0	-0.67211
GFY	4	0.23038	0.42683	1	7857	1	-0.67742	0.33585	0.33514	1	6138	0	-0.67742
C17orf64	4	0.26441	0.47198	1	8535	1	-0.67787	0.20246	0.20649	1	3803	1	-0.67787
GDF11	4	0.67159	0.80072	1	13897	1	-0.68171	0.28591	0.28534	1	5233	1	-0.68171
ZNF787	4	0.98054	0.98058	1	18193	0	-0.68263	0.30126	0.30057	1	5504	0	-0.68263
SSPO	4	0.9988	0.99879	1	19015	0	-0.68959	0.09422	0.11288	1	2152	1	-0.68959
CST5	4	0.99242	0.99248	1	18615	0	-0.69691	0.37506	0.3745	1	6837	0	-0.69691
GGN	4	0.99749	0.9975	1	18918	0	-0.70852	0.15516	0.16455	1	3033	1	-0.70852
SCRT2	4	0.99897	0.99896	1	19025	0	-0.71215	0.13244	0.14483	1	2671	1	-0.71215
ZNF444	4	0.63906	0.77515	1	13355	1	-0.71524	0.088365	0.10809	1	2061	1	-0.71524
ZNF582	4	0.82143	0.86218	1	15140	1	-0.71923	0.41924	0.4187	1	7589	0	-0.71923
CTNNA3	4	0.99491	0.99495	1	18726	0	-0.71981	0.38953	0.38903	1	7079	0	-0.71981
CS	4	0.98351	0.98352	1	18293	0	-0.72681	0.03611	0.064471	0.946613	1299	2	-0.72681
NKX2-6	4	0.20398	0.3904	1	7354	1	-0.72962	0.32311	0.32235	1	5912	0	-0.72962
PPOX	4	0.35913	0.56654	1	9912	1	-0.72997	0.28473	0.28417	1	5210	1	-0.72997
C19orf81	4	0.92763	0.92796	1	16725	1	-0.73293	0.21202	0.21528	1	3963	1	-0.73293
ZNF611	4	0.8016	0.85357	1	14946	1	-0.74423	0.36371	0.36317	1	6638	0	-0.74423
PLD3	4	0.97742	0.97744	1	18113	0	-0.74808	0.032902	0.059117	0.941276	1195	1	-0.74808
PITRM1	4	0.67599	0.80417	1	13972	1	-0.75714	0.18587	0.19162	1	3530	1	-0.75714
BTBD3	4	0.81258	0.85828	1	15048	1	-0.76003	0.080809	0.10194	0.996271	1951	1	-0.76003
LMO2	4	0.7102	0.82025	1	14305	1	-0.76244	0.25567	0.2561	1	4697	1	-0.76244
NMU	4	0.92143	0.9226	1	16585	1	-0.76253	0.39806	0.39763	1	7218	0	-0.76253
DEFB106A	4	0.97407	0.97399	1	18027	0	-0.77423	0.24226	0.24342	1	4471	1	-0.77423
MGRN1	4	0.31717	0.53637	1	9534	1	-0.77491	0.23787	0.23928	1	4390	1	-0.77491
OR52W1	4	0.80528	0.85514	1	14980	1	-0.78727	0.11301	0.12852	1	2395	1	-0.78727
ZNF653	4	0.9969	0.99689	1	18855	0	-0.79722	0.20877	0.21228	1	3905	1	-0.79722
ZNF347	4	0.13152	0.28528	0.931839	5844	1	-0.80009	0.37019	0.36965	1	6750	0	-0.80009
TMEM86B	4	0.78139	0.84544	1	14788	1	-0.80319	0.26007	0.26026	1	4777	1	-0.80319
PSG7	4	0.96918	0.96911	1	17859	0	-0.81172	0.094755	0.11333	1	2161	1	-0.81172
ZNF45	4	0.99652	0.99652	1	18831	0	-0.81559	0.0018544	0.0051453	0.599644	164	2	-0.81559
C20orf144	4	0.57571	0.7261	1	12400	1	-0.81644	0.40729	0.40681	1	7371	0	-0.81644
PCK2	4	0.96256	0.96249	1	17678	0	-0.8214	0.12098	0.13511	1	2501	1	-0.8214
RGS9BP	4	0.985	0.98501	1	18344	0	-0.82871	0.29813	0.29743	1	5445	0	-0.82871
FRRS1L	4	0.24471	0.44594	1	8123	1	-0.82933	0.32744	0.32673	1	5989	0	-0.82933
RAP2C	4	0.71145	0.82062	1	14313	1	-0.83708	0.4011	0.4007	1	7265	0	-0.83708
MZT2A	4	0.36362	0.56975	1	9942	1	-0.84284	0.14192	0.15303	1	2831	1	-0.84284
ACKR2	4	0.98481	0.98481	1	18337	0	-0.85063	0.2594	0.25964	1	4764	1	-0.85063
SOX17	4	0.75371	0.83505	1	14573	1	-0.86085	0.25672	0.25713	1	4715	1	-0.86085
PCYOX1L	4	0.45533	0.6366	1	10900	1	-0.8672	0.28554	0.28498	1	5227	1	-0.8672
LILRA1	4	0.045999	0.13431	0.712047	3595	1	-0.8673	0.014676	0.028057	0.871955	615	1	-0.8673
CAPN12	4	0.99368	0.99371	1	18672	0	-0.87546	0.13869	0.15025	1	2776	1	-0.87546
UBE2K	4	0.35881	0.56632	1	9909	1	-0.88067	0.036475	0.065107	0.947265	1310	1	-0.88067
TMEM127	4	0.09932	0.23535	0.867899	5179	1	-0.88444	0.23272	0.23449	1	4306	1	-0.88444
TRIP11	4	0.030778	0.094007	0.630659	2846	1	-0.89185	0.38408	0.38358	1	6990	0	-0.89185
EGLN2	4	0.99877	0.99877	1	19014	0	-0.89371	0.071026	0.093973	0.981206	1830	1	-0.89371
ZNF772	4	0.93347	0.93338	1	16877	1	-0.91874	0.40495	0.40448	1	7334	0	-0.91874
YDJC	4	0.96526	0.9652	1	17751	0	-0.92088	0.31276	0.31214	1	5714	0	-0.92088
NR2C2	4	0.59121	0.73792	1	12622	1	-0.92729	0.089196	0.10876	1	2074	1	-0.92729
CDX4	4	0.47232	0.64901	1	11102	1	-0.92798	0.045873	0.073739	0.952725	1478	1	-0.92798
C9orf85	4	0.0066412	0.022904	0.371104	1173	1	-0.9429	0.26877	0.26861	1	4928	1	-0.9429
PTPRN2	4	0.97071	0.97065	1	17915	0	-0.94564	0.036437	0.065033	0.947265	1309	2	-0.94564
EML4	4	0.21298	0.40306	1	7542	1	-0.94747	0.24498	0.24594	1	4520	1	-0.94747
PPP1R14B	4	0.94733	0.9473	1	17263	0	-0.94787	0.35978	0.35918	1	6568	0	-0.94787
FAM131A	4	0.49849	0.66816	1	11419	1	-0.9482	0.43648	0.43603	1	7911	0	-0.9482
C19orf12	4	0.98839	0.98842	1	18452	0	-0.95098	0.38819	0.38769	1	7055	0	-0.95098
HMG20B	4	0.46538	0.64397	1	11020	1	-0.95181	0.11698	0.13177	1	2450	1	-0.95181
ZFP14	4	0.20747	0.3953	1	7417	1	-0.95238	0.23216	0.23397	1	4297	1	-0.95238
METTL7A	4	0.76666	0.83986	1	14663	1	-0.95302	0.41522	0.41471	1	7518	0	-0.95302
CNNM1	4	0.9122	0.91514	1	16397	1	-0.95713	0.22591	0.22815	1	4184	1	-0.95713
TSC22D1	4	0.79372	0.85031	1	14877	1	-0.96511	0.103	0.12007	1	2270	1	-0.96511
LBH	4	0.56299	0.71651	1	12207	1	-0.96739	0.31324	0.31262	1	5723	0	-0.96739
MINOS1-NBL1	4	0.91603	0.91814	1	16475	1	-0.9797	0.13032	0.14303	1	2639	1	-0.9797
ALKBH6	4	0.46954	0.64699	1	11063	1	-0.98258	0.35805	0.35742	1	6537	0	-0.98258
E2F7	4	0.068618	0.18554	0.794214	4462	1	-0.98347	0.30701	0.30628	1	5617	0	-0.98347
PSG6	4	0.95958	0.95949	1	17582	0	-1.0082	0.031162	0.056242	0.938634	1143	1	-1.0082
MAFK	4	0.9892	0.98924	1	18472	0	-1.0187	0.03441	0.06165	0.943843	1245	2	-1.0187
KCNJ16	4	0.0084917	0.028839	0.405595	1355	1	-1.0189	0.22131	0.22386	1	4110	1	-1.0189
RAB28	4	0.74544	0.83208	1	14513	1	-1.0364	0.26583	0.26578	1	4869	1	-1.0364
WISP3	4	0.528	0.69005	1	11751	1	-1.0378	0.36293	0.36238	1	6622	0	-1.0378
ADGRG7	4	0.57412	0.7249	1	12379	1	-1.0396	0.42836	0.42787	1	7764	0	-1.0396
ARL14	4	0.7311	0.8271	1	14423	1	-1.0416	0.38732	0.38683	1	7041	0	-1.0416
ZNF573	4	0.99867	0.99868	1	19011	0	-1.0463	0.011221	0.022064	0.844064	497	2	-1.0463
ADGRL4	4	0.70353	0.81817	1	14268	1	-1.0524	0.43114	0.43071	1	7811	0	-1.0524
HDAC5	4	0.38147	0.5827	1	10119	1	-1.0608	0.38645	0.38596	1	7027	0	-1.0608
MGST1	4	0.75564	0.83573	1	14587	1	-1.0643	0.44002	0.43959	1	7979	0	-1.0643
ZNF468	4	0.99926	0.99926	1	19041	0	-1.0667	0.36952	0.36897	1	6738	0	-1.0667
LRRC4B	4	0.98772	0.98774	1	18435	0	-1.0713	0.093392	0.11223	1	2140	1	-1.0713
LPIN1	4	0.0286	0.08807	0.617491	2721	1	-1.0716	0.25961	0.25983	1	4769	1	-1.0716
KAT7	3	0.84995	0.85151	1	15459	1	-1.0722	0.018929	0.034958	0.908426	743	1	-1.0722
CEACAM3	4	0.97162	0.97158	1	17942	0	-1.0735	0.075532	0.097613	0.987654	1889	1	-1.0735
MARVELD1	4	0.049511	0.14311	0.72168	3782	1	-1.075	0.18547	0.19126	1	3522	1	-1.075
BSDC1	4	0.99211	0.99217	1	18603	0	-1.0821	0.31332	0.31271	1	5724	0	-1.0821
IZUMO1R	4	0.15248	0.31662	0.96114	6287	1	-1.1	0.41075	0.41023	1	7441	0	-1.1
ASB15	4	0.17726	0.35265	0.993242	6782	1	-1.1055	0.39846	0.39804	1	7224	0	-1.1055
UQCRC1	4	0.12027	0.26804	0.911401	5620	1	-1.114	0.34265	0.34192	1	6259	0	-1.114
MBD3L4	4	0.92606	0.9266	1	16682	1	-1.1244	0.20921	0.21268	1	3911	1	-1.1244
SFMBT1	4	0.11774	0.26409	0.90584	5569	1	-1.1247	0.0039077	0.0091553	0.696958	250	2	-1.1247
KRTAP9-8	4	0.057761	0.16377	0.758837	4123	1	-1.1304	0.21351	0.21666	1	3987	1	-1.1304
SLC30A6	4	0.57855	0.72821	1	12436	1	-1.1321	0.3151	0.31447	1	5760	0	-1.1321
SNAP47	4	0.42305	0.61294	1	10546	1	-1.1348	0.31011	0.30946	1	5667	0	-1.1348
PNMAL2	4	0.97975	0.97981	1	18171	0	-1.1357	0.12336	0.13712	1	2537	1	-1.1357
LGALS9C	4	0.94605	0.94599	1	17226	0	-1.1411	0.29648	0.29575	1	5419	1	-1.1411
OR10H3	4	0.94718	0.94717	1	17261	0	-1.1454	0.027574	0.050217	0.92735	1033	1	-1.1454
SYNGAP1	4	0.81584	0.8597	1	15077	1	-1.1484	0.016916	0.03199	0.896709	674	2	-1.1484
OMA1	4	0.93325	0.93317	1	16872	1	-1.155	0.034282	0.06143	0.943843	1241	2	-1.155
BLOC1S6	4	0.50468	0.67268	1	11486	1	-1.1581	0.35224	0.35155	1	6443	0	-1.1581
ZNF682	4	0.45926	0.63948	1	10936	1	-1.1729	0.30206	0.30136	1	5520	0	-1.1729
TBX15	4	0.29519	0.5113	1	9147	1	-1.1748	0.29559	0.29485	1	5401	1	-1.1748
HOXC10	3	0.85678	0.85762	1	15554	1	-1.1761	0.021256	0.038021	0.909745	822	1	-1.1761
DYNLT3	4	0.021115	0.067105	0.561516	2279	1	-1.181	0.17667	0.1834	1	3389	1	-1.181
FAM135A	4	0.80565	0.8553	1	14982	1	-1.1918	0.40733	0.40684	1	7372	0	-1.1918
FASTKD5	4	0.10833	0.24954	0.888673	5365	1	-1.1987	0.10449	0.12134	1	2290	1	-1.1987
PDCD2L	4	0.99908	0.99907	1	19036	0	-1.2004	0.078395	0.099955	0.993855	1922	1	-1.2004
PRR22	4	0.54375	0.70194	1	11951	1	-1.202	0.22928	0.2313	1	4245	1	-1.202
RAB33A	4	0.34662	0.55748	1	9784	1	-1.2088	0.11874	0.13322	1	2471	1	-1.2088
ARFGAP2	4	0.98107	0.98109	1	18213	0	-1.2175	0.18385	0.18983	1	3498	1	-1.2175
ERGIC2	3	0.99564	0.99576	1	18772	0	-1.22	0.38932	0.38939	1	7075	0	-1.22
PGP	4	0.54011	0.69915	1	11897	1	-1.2365	0.068941	0.092285	0.98019	1799	1	-1.2365
IFT27	4	0.10604	0.246	0.883615	5318	1	-1.2405	0.37786	0.37732	1	6883	0	-1.2405
STH	4	0.51848	0.68293	1	11641	1	-1.245	0.17044	0.17788	1	3290	1	-1.245
MANSC1	4	0.34944	0.55952	1	9807	1	-1.2458	0.019799	0.036944	0.90939	773	1	-1.2458
ZNF598	4	0.29115	0.50639	1	9071	1	-1.248	0.41994	0.4194	1	7602	0	-1.248
CADM4	4	0.93437	0.93428	1	16906	1	-1.2555	0.22123	0.22377	1	4108	1	-1.2555
NKPD1	4	0.99354	0.99358	1	18666	0	-1.2562	0.22136	0.2239	1	4111	1	-1.2562
TLDC2	4	0.14784	0.30976	0.954943	6193	1	-1.2577	0.30912	0.30843	1	5651	0	-1.2577
SNX25	4	0.88565	0.89638	1	15936	1	-1.2675	0.30358	0.30287	1	5550	0	-1.2675
RGMA	4	0.87214	0.88818	1	15750	1	-1.2749	0.02622	0.047916	0.924865	986	2	-1.2749
OR52R1	4	0.239	0.43838	1	8009	1	-1.2805	0.13564	0.14758	1	2726	1	-1.2805
SGSM2	4	0.8639	0.88344	1	15654	1	-1.284	0.4318	0.43134	1	7824	0	-1.284
NDUFAF2	4	0.54327	0.70157	1	11939	1	-1.2894	0.42088	0.42035	1	7617	0	-1.2894
XKRY	3	0.007041	0.019154	0.354317	1215	1	-1.2952	0.24742	0.24708	1	4560	0	-1.2952
CYTH1	4	0.012964	0.042737	0.468641	1741	1	-1.2987	0.4199	0.41936	1	7601	0	-1.2987
PRRX1	4	0.88384	0.8952	1	15902	1	-1.3156	0.41868	0.41814	1	7578	0	-1.3156
C5orf67	4	0.66594	0.79624	1	13805	1	-1.3272	0.24064	0.24189	1	4439	1	-1.3272
CHST3	4	0.97431	0.97424	1	18032	0	-1.3329	0.3747	0.37413	1	6829	0	-1.3329
MGAT1	4	0.5709	0.72245	1	12322	1	-1.3524	0.35349	0.35283	1	6461	0	-1.3524
C5AR1	4	0.50871	0.67564	1	11517	1	-1.3638	0.27629	0.27592	1	5067	1	-1.3638
GSC	4	0.83023	0.86617	1	15234	1	-1.3646	0.38233	0.3818	1	6959	0	-1.3646
MESDC2	4	0.072092	0.1913	0.803232	4545	1	-1.3648	0.42518	0.42468	1	7695	0	-1.3648
NLRC5	4	0.75328	0.83491	1	14571	1	-1.3731	0.143	0.15395	1	2845	1	-1.3731
APEX1	4	0.91677	0.91873	1	16490	1	-1.3971	0.33102	0.33037	1	6050	0	-1.3971
TEX264	4	0.80105	0.85335	1	14938	1	-1.4011	0.24859	0.24936	1	4581	1	-1.4011
BRD2	4	0.83714	0.86944	1	15308	1	-1.4016	0.18209	0.18825	1	3473	1	-1.4016
CYP2F1	4	0.30376	0.52213	1	9316	1	-1.4139	0.29058	0.28997	1	5316	1	-1.4139
DACT3	4	0.45	0.63269	1	10843	1	-1.4299	0.23988	0.24117	1	4425	1	-1.4299
TTR	4	0.61676	0.7577	1	13021	1	-1.4339	0.14928	0.15941	1	2940	1	-1.4339
RSRP1	4	0.35713	0.56506	1	9889	1	-1.4394	0.42911	0.42864	1	7781	0	-1.4394
OR10V1	4	0.96526	0.9652	1	17750	0	-1.4469	0.019294	0.03609	0.908426	758	2	-1.4469
NUCB1	4	0.99042	0.99045	1	18529	0	-1.4472	0.44721	0.44676	1	8105	0	-1.4472
SENP5	4	0.97057	0.97052	1	17911	0	-1.4635	0.38419	0.38369	1	6992	0	-1.4635
MARK4	4	0.94037	0.94031	1	17073	0	-1.4682	0.040243	0.069369	0.948659	1396	1	-1.4682
AHR	4	0.37464	0.57776	1	10043	1	-1.4744	0.29151	0.29086	1	5336	1	-1.4744
GSTT2B	4	0.29783	0.51463	1	9201	1	-1.4851	0.24069	0.24194	1	4440	1	-1.4851
RFX8	4	0.33776	0.55108	1	9697	1	-1.4866	0.14687	0.15731	1	2900	1	-1.4866
MXI1	4	0.83139	0.86675	1	15251	1	-1.4904	0.18295	0.18904	1	3484	1	-1.4904
HNMT	4	0.013353	0.043935	0.47585	1761	1	-1.4925	0.29232	0.29164	1	5352	1	-1.4925
CEACAM18	4	0.20162	0.38713	1	7296	1	-1.4941	0.39799	0.39755	1	7217	0	-1.4941
PITPNM3	4	0.37061	0.57481	1	10007	1	-1.4942	0.15322	0.16286	1	3001	1	-1.4942
PRDM6	4	0.34497	0.55631	1	9769	1	-1.4972	0.27018	0.26998	1	4952	1	-1.4972
ADH6	4	0.16599	0.33632	0.980649	6548	1	-1.5092	0.49007	0.4895	1	8836	0	-1.5092
NOVA2	4	0.48913	0.66138	1	11283	1	-1.5182	0.30198	0.30129	1	5518	0	-1.5182
TAOK1	4	0.5696	0.72147	1	12305	1	-1.5214	0.32327	0.3225	1	5915	0	-1.5214
ZNF547	4	0.99897	0.99896	1	19026	0	-1.5286	0.40998	0.40945	1	7432	0	-1.5286
CBLC	4	0.85003	0.87593	1	15460	1	-1.5431	0.14038	0.15173	1	2803	1	-1.5431
ACPT	4	0.81434	0.85906	1	15066	1	-1.5475	0.39173	0.39124	1	7111	0	-1.5475
LAMTOR1	4	0.95756	0.95753	1	17530	0	-1.5507	0.23109	0.23292	1	4277	1	-1.5507
OR2C1	4	0.87701	0.89102	1	15815	1	-1.5514	0.29474	0.29404	1	5388	1	-1.5514
CYBB	4	0.44263	0.62722	1	10764	1	-1.5515	0.23859	0.23998	1	4402	1	-1.5515
FBXO27	4	0.3238	0.54104	1	9579	1	-1.5625	0.013634	0.026188	0.867459	575	2	-1.5625
PCSK1N	4	0.75181	0.83438	1	14556	1	-1.5702	0.23564	0.23723	1	4354	1	-1.5702
TMEM61	4	0.74197	0.83085	1	14493	1	-1.5749	0.35118	0.35051	1	6424	0	-1.5749
CCDC74B	4	0.99295	0.993	1	18642	0	-1.5804	0.14794	0.15824	1	2915	1	-1.5804
EVI2A	4	0.18216	0.35965	0.996301	6889	1	-1.5828	0.32514	0.32442	1	5946	0	-1.5828
TIFAB	4	0.44105	0.6261	1	10745	1	-1.6	0.37735	0.3768	1	6874	0	-1.6
NKAIN4	3	0.70538	0.75116	1	14282	1	-1.603	0.2041	0.2041	1	3826	1	-1.603
CEACAM20	4	0.72774	0.82596	1	14401	1	-1.612	0.0041612	0.0096132	0.697141	262	1	-1.612
RARRES2	4	0.22893	0.42482	1	7837	1	-1.6145	0.47033	0.46983	1	8504	0	-1.6145
CLCA4	4	0.22995	0.42624	1	7854	1	-1.6342	0.45786	0.45738	1	8293	0	-1.6342
DPF1	4	0.98556	0.98557	1	18361	0	-1.6423	0.0165	0.031274	0.896709	663	2	-1.6423
GKN2	4	0.97031	0.97024	1	17900	0	-1.6464	0.019334	0.036161	0.908426	760	1	-1.6464
CPQ	4	0.57924	0.72875	1	12447	1	-1.6517	0.44872	0.44826	1	8136	0	-1.6517
KCTD6	4	0.71946	0.82325	1	14356	1	-1.6579	0.17825	0.18482	1	3414	1	-1.6579
SUOX	4	0.38946	0.58845	1	10185	1	-1.6643	0.31923	0.31856	1	5834	0	-1.6643
TMPRSS7	4	0.32756	0.54377	1	9611	1	-1.6644	0.38721	0.38672	1	7038	0	-1.6644
SLMO1	4	0.96904	0.96897	1	17849	0	-1.6784	0.3761	0.37548	1	6856	0	-1.6784
OR2W3	4	0.96102	0.96093	1	17626	0	-1.6976	0.066852	0.090603	0.977464	1771	1	-1.6976
ANO5	4	0.055703	0.15867	0.750052	4039	1	-1.709	0.28961	0.28901	1	5297	1	-1.709
MAPK14	4	0.17376	0.34757	0.990497	6700	1	-1.7135	0.46553	0.46502	1	8428	0	-1.7135
TMEM39A	4	0.60745	0.75038	1	12867	1	-1.7143	0.043238	0.071684	0.950684	1440	1	-1.7143
PIK3R1	4	0.99886	0.99884	1	19020	0	-1.7177	0.40994	0.40941	1	7431	0	-1.7177
ARHGAP35	4	0.9751	0.97505	1	18045	0	-1.7297	0.15779	0.16685	1	3075	1	-1.7297
ADORA2B	4	0.5189	0.68324	1	11645	1	-1.749	0.37863	0.37808	1	6897	0	-1.749
P2RX6	4	0.66294	0.7939	1	13749	1	-1.7501	0.38138	0.38086	1	6943	0	-1.7501
DCDC5	4	0.036424	0.10931	0.665221	3133	1	-1.7645	0.29155	0.29089	1	5337	1	-1.7645
ALOX5AP	4	0.42585	0.61498	1	10573	1	-1.7785	0.41532	0.41482	1	7519	0	-1.7785
TOMM7	4	0.015039	0.049145	0.499937	1873	1	-1.7907	0.10131	0.11871	1	2245	1	-1.7907
LOC100506422	4	0.006563	0.022664	0.370876	1163	1	-1.7909	0.14141	0.15261	1	2822	1	-1.7909
SETMAR	4	0.93669	0.93662	1	16961	1	-1.7913	0.33315	0.33245	1	6087	0	-1.7913
BCL6	4	0.027779	0.085849	0.613208	2673	1	-1.7929	0.45467	0.45417	1	8237	0	-1.7929
MAP7D1	4	0.47085	0.64796	1	11083	1	-1.8139	0.49561	0.49505	1	8939	0	-1.8139
NFKBIA	4	0.99357	0.99361	1	18667	0	-1.8154	0.36543	0.36487	1	6668	0	-1.8154
CHRM2	4	0.09932	0.23535	0.867899	5178	1	-1.8253	0.44182	0.44139	1	8016	0	-1.8253
ZNF124	4	0.059764	0.16869	0.765818	4206	1	-1.8395	0.52387	0.52322	1	9437	0	-1.8395
PRKD2	4	0.99707	0.99707	1	18873	0	-1.8406	0.23825	0.23964	1	4396	1	-1.8406
PPM1N	4	0.98572	0.98572	1	18370	0	-1.8477	0.039734	0.068961	0.948659	1387	1	-1.8477
C10orf35	4	0.096748	0.23126	0.863722	5112	1	-1.8651	0.10353	0.12053	1	2278	1	-1.8651
CLDN16	4	0.74235	0.83098	1	14495	1	-1.8675	0.25882	0.25909	1	4752	1	-1.8675
MSH4	4	0.53946	0.69865	1	11890	1	-1.8715	0.060515	0.085419	0.971017	1681	1	-1.8715
MMP23B	4	0.4604	0.64031	1	10949	1	-1.8758	0.42157	0.42107	1	7627	0	-1.8758
TMEM246	4	0.2199	0.41252	1	7672	1	-1.8811	0.25789	0.25823	1	4735	1	-1.8811
PYGO2	4	0.64546	0.78016	1	13454	1	-1.8912	0.02746	0.050018	0.926342	1030	2	-1.8912
LOC400927-CSNK1E	4	0.98472	0.98472	1	18334	0	-1.8922	0.30533	0.30461	1	5586	0	-1.8922
TCHHL1	4	0.84258	0.87209	1	15372	1	-1.901	0.46566	0.46516	1	8429	0	-1.901
STAT6	4	0.68342	0.81003	1	14117	1	-1.9126	0.17916	0.18562	1	3430	1	-1.9126
ITGB1	4	0.19054	0.37151	1	7066	1	-1.9402	0.063862	0.088123	0.971894	1733	1	-1.9402
SLC6A4	4	0.46345	0.64255	1	10992	1	-1.957	0.14351	0.15439	1	2852	1	-1.957
ACTL6A	4	0.99152	0.99157	1	18579	0	-1.9621	0.05746	0.083009	0.967408	1640	1	-1.9621
ZNF630	4	0.77743	0.84388	1	14749	1	-1.9708	0.33489	0.33419	1	6122	0	-1.9708
ZNF720	4	0.93509	0.93499	1	16925	1	-2.0036	0.027229	0.049635	0.924865	1022	2	-2.0036
MRPL9	4	0.89799	0.9047	1	16142	1	-2.0119	0.3863	0.38582	1	7026	0	-2.0119
NFE2	4	0.99895	0.99894	1	19024	0	-2.0163	0.42039	0.41986	1	7608	0	-2.0163
CTAGE5	4	0.54939	0.70626	1	12018	1	-2.0586	0.18601	0.19175	1	3532	1	-2.0586
LRRC63	4	0.19927	0.38383	1	7251	1	-2.0667	0.27699	0.27658	1	5077	1	-2.0667
HEPACAM	4	0.29981	0.51716	1	9240	1	-2.0764	0.16528	0.17333	1	3208	1	-2.0764
CTSC	4	0.75284	0.83475	1	14566	1	-2.0842	0.10763	0.12398	1	2320	1	-2.0842
ALPK3	4	0.86499	0.88405	1	15672	1	-2.1124	0.40923	0.40873	1	7414	0	-2.1124
RPL22L1	4	0.89564	0.90305	1	16090	1	-2.1422	0.49181	0.49128	1	8869	0	-2.1422
OR1Q1	4	0.84223	0.8719	1	15365	1	-2.1601	0.45177	0.45128	1	8186	0	-2.1601
SCAF1	4	0.93717	0.9371	1	16974	1	-2.179	0.0024634	0.0065978	0.640753	194	2	-2.179
TAS2R16	4	0.56785	0.72015	1	12276	1	-2.195	0.026732	0.048776	0.924865	999	2	-2.195
BCAM	4	0.85805	0.88024	1	15571	1	-2.2009	0.10387	0.12082	1	2283	1	-2.2009
PAK7	4	0.13004	0.28301	0.928944	5818	1	-2.2089	0.26894	0.26877	1	4932	1	-2.2089
ATP13A2	4	0.49283	0.66406	1	11337	1	-2.2557	0.48147	0.48098	1	8692	0	-2.2557
GRB14	4	0.53009	0.69157	1	11767	1	-2.2582	0.33597	0.33526	1	6141	0	-2.2582
EID2	4	0.99138	0.99143	1	18574	0	-2.3103	0.00020569	0.00063018	0.261838	46	2	-2.3103
TSPY3	4	0.99741	0.99741	1	18903	0	-2.3119	0.37584	0.37524	1	6851	0	-2.3119
PADI4	4	0.78896	0.84839	1	14838	1	-2.3614	0.48848	0.48794	1	8807	0	-2.3614
DHX32	4	0.036705	0.11006	0.666518	3152	1	-2.3732	0.061115	0.085901	0.971017	1688	1	-2.3732
TXNRD1	4	0.65037	0.784	1	13531	1	-2.3732	0.16377	0.17198	1	3181	1	-2.3732
ORC1	4	0.99486	0.9949	1	18723	0	-2.3894	0.002347	0.0063901	0.640753	189	2	-2.3894
CX3CL1	4	0.43035	0.61831	1	10624	1	-2.4306	0.27468	0.27436	1	5036	1	-2.4306
SIN3A	4	0.96978	0.96972	1	17879	0	-2.4585	0.0022541	0.0062264	0.63639	186	2	-2.4585
VIL1	4	0.086431	0.21464	0.843066	4862	1	-2.4738	0.53795	0.53716	1	9672	0	-2.4738
PHF21A	4	0.83924	0.87047	1	15335	1	-2.4889	0.00033675	0.00097725	0.336545	55	2	-2.4889
KIR3DL2	4	0.99775	0.99776	1	18941	0	-2.4952	0.39523	0.3948	1	7166	0	-2.4952
GALNT16	4	0.95354	0.95342	1	17429	0	-2.5048	0.21316	0.21634	1	3980	1	-2.5048
TMEM204	4	0.88653	0.897	1	15945	1	-2.5199	0.017063	0.03225	0.896709	680	2	-2.5199
NANOGNB	4	0.056858	0.16156	0.755336	4083	1	-2.5265	0.25982	0.26003	1	4774	1	-2.5265
PAF1	4	0.85171	0.8768	1	15486	1	-2.5476	0.34556	0.34485	1	6317	0	-2.5476
COA3	4	0.73334	0.82784	1	14439	1	-2.5479	0.13874	0.15029	1	2777	1	-2.5479
PCTP	4	0.3238	0.54104	1	9580	1	-2.5498	0.13211	0.14454	1	2666	1	-2.5498
KRTAP5-5	4	0.92274	0.92377	1	16613	1	-2.5518	0.30884	0.30814	1	5646	0	-2.5518
MAP3K10	4	0.6899	0.81403	1	14201	1	-2.5644	0.1856	0.19138	1	3525	1	-2.5644
DHX30	4	0.1268	0.27804	0.921796	5763	1	-2.5697	0.45264	0.45212	1	8204	0	-2.5697
LIMA1	4	0.62605	0.76504	1	13155	2	-2.584	0.0013623	0.0037813	0.543401	133	2	-2.584
LYRM9	4	0.17399	0.34792	0.99117	6705	1	-2.5972	0.093976	0.11269	1	2148	1	-2.5972
DBP	4	0.98626	0.98626	1	18385	0	-2.6023	0.0078218	0.016095	0.794906	387	2	-2.6023
ZNF705G	4	0.46538	0.64397	1	11019	1	-2.6087	0.0043574	0.0099582	0.697141	271	2	-2.6087
ATXN7	4	0.33359	0.54809	1	9660	2	-2.6263	0.00057442	0.0016414	0.423936	74	2	-2.6263
KLHL26	4	0.95756	0.95753	1	17531	0	-2.6278	0.00216	0.0059922	0.623789	181	2	-2.6278
MIF	4	0.32346	0.54079	1	9574	1	-2.6404	0.36237	0.3618	1	6612	0	-2.6404
LAMTOR4	4	0.83818	0.86994	1	15325	1	-2.6477	0.0016934	0.0046827	0.586859	151	2	-2.6477
ZBTB44	4	0.71399	0.82144	1	14324	1	-2.6596	0.20754	0.21115	1	3885	1	-2.6596
PRSS21	4	0.98063	0.98067	1	18194	0	-2.6599	0.3372	0.33649	1	6162	0	-2.6599
RAN	4	0.99826	0.99828	1	18985	0	-2.6617	0.0070324	0.01472	0.764542	367	1	-2.6617
RBM4	4	0.88894	0.89852	1	15976	1	-2.6797	0.0031804	0.0078587	0.667569	225	2	-2.6797
PPFIBP1	4	0.78612	0.84726	1	14815	1	-2.694	0.37793	0.37739	1	6884	0	-2.694
SLC39A9	4	0.93766	0.93762	1	16984	0	-2.7144	0.0026786	0.0069547	0.651558	203	2	-2.7144
TDRD12	4	0.16803	0.33926	0.983507	6589	1	-2.7192	0.28277	0.28229	1	5178	1	-2.7192
B3GALT5	4	0.97384	0.97377	1	18015	0	-2.7293	0.00079923	0.002262	0.474879	88	2	-2.7293
CCDC58	4	0.89599	0.90329	1	16097	1	-2.7416	0.012894	0.024914	0.867459	547	2	-2.7416
GLRX3	4	0.21554	0.40661	1	7591	1	-2.7481	0.22344	0.22587	1	4146	1	-2.7481
EMC3	4	0.30729	0.52655	1	9384	1	-2.7564	0.00037632	0.0010923	0.342233	61	2	-2.7564
HIVEP3	4	0.99744	0.99745	1	18908	0	-2.7611	0.035455	0.063389	0.944046	1279	1	-2.7611
SGTA	4	0.98333	0.98336	1	18284	0	-2.785	0.1415	0.15268	1	2823	1	-2.785
THAP5	4	0.1813	0.35845	0.996301	6867	1	-2.7992	0.35749	0.35687	1	6526	0	-2.7992
SLC25A15	4	0.94931	0.94926	1	17325	0	-2.8231	0.001769	0.0049054	0.590934	158	2	-2.8231
IL1F10	4	0.41495	0.60702	1	10466	1	-2.8387	0.46955	0.46904	1	8491	0	-2.8387
ESRP2	4	0.87448	0.88949	1	15776	1	-2.8422	0.0011612	0.0032478	0.507446	120	2	-2.8422
TYK2	4	0.62353	0.76303	1	13120	1	-2.854	0.0004259	0.0012155	0.368773	63	2	-2.854
HLA-DQA2	4	0.12646	0.27751	0.921309	5755	1	-2.8593	0.0057018	0.012396	0.74505	318	2	-2.8593
TMEM190	4	0.97903	0.97907	1	18152	0	-2.8719	0.0023259	0.0063549	0.640753	187	2	-2.8719
ZNF587B	4	0.90667	0.9109	1	16292	1	-2.8791	0.0050869	0.01127	0.725115	296	2	-2.8791
PRR20A	4	0.85104	0.87645	1	15471	1	-2.8907	0.10285	0.11994	1	2267	1	-2.8907
KIR2DL4	4	0.36063	0.56764	1	9924	1	-2.8972	0.52519	0.52451	1	9457	0	-2.8972
SPESP1	4	0.7377	0.82935	1	14467	1	-2.9048	0.45958	0.45913	1	8319	0	-2.9048
RNASEK	4	0.99623	0.99626	1	18813	0	-2.9111	0.024153	0.044386	0.92239	916	2	-2.9111
FAM71E2	4	0.91396	0.91649	1	16430	1	-2.9176	0.0042964	0.0098531	0.697141	267	2	-2.9176
MAPK11	4	0.94058	0.9405	1	17084	0	-2.9248	0.0010707	0.0030012	0.496031	115	2	-2.9248
PTH2	4	0.97384	0.97377	1	18016	0	-2.9397	0.0085666	0.017425	0.806353	411	2	-2.9397
LIN7B	4	0.67088	0.80016	1	13884	2	-2.9403	0.0051796	0.011434	0.725468	301	2	-2.9403
GLYR1	4	0.8758	0.89027	1	15794	1	-2.9443	0.0020199	0.0056063	0.620604	172	2	-2.9443
GPRIN3	4	0.97005	0.97	1	17885	0	-2.9561	0.0010057	0.0028183	0.496031	107	2	-2.9561
TM7SF3	4	0.62194	0.7618	1	13096	1	-2.9599	0.11075	0.1266	1	2366	1	-2.9599
PRR21	4	0.87243	0.88833	1	15754	1	-2.9716	0.0032404	0.0079752	0.674472	226	2	-2.9716
PLEKHA4	4	0.93062	0.93067	1	16791	1	-2.9969	0.034144	0.061206	0.943843	1235	2	-2.9969
ZNF219	4	0.97293	0.97288	1	17986	0	-3.0112	0.0036385	0.0087057	0.696958	237	2	-3.0112
ZNF691	4	0.81121	0.85766	1	15038	1	-3.0296	0.26162	0.26171	1	4802	1	-3.0296
FTH1	4	0.50644	0.674	1	11500	1	-3.0567	0.0082833	0.016903	0.803704	399	2	-3.0567
FUT11	4	0.97955	0.9796	1	18166	0	-3.0622	0.0023896	0.0064678	0.640753	191	2	-3.0622
ZNF423	4	0.61966	0.75999	1	13062	1	-3.0624	0.036241	0.064716	0.947102	1304	2	-3.0624
GGA1	4	0.54888	0.70588	1	12010	1	-3.0771	0.0014687	0.004074	0.557488	139	2	-3.0771
SAMD4B	4	0.995	0.99504	1	18731	0	-3.0808	0.028216	0.05127	0.930604	1052	2	-3.0808
AAMDC	4	0.67947	0.8069	1	14036	1	-3.0837	0.017172	0.032448	0.896709	687	2	-3.0837
EMP1	4	0.80462	0.85486	1	14970	1	-3.0877	0.0028823	0.0073355	0.65823	212	2	-3.0877
FAAH	3	0.65662	0.725	1	13645	1	-3.0916	0.17193	0.17297	1	3313	1	-3.0916
IFIT5	4	0.87926	0.89234	1	15845	1	-3.1058	0.0010542	0.0029545	0.496031	113	2	-3.1058
TMTC3	4	0.98013	0.98019	1	18181	0	-3.1103	0.0043901	0.010016	0.697141	274	2	-3.1103
HOMER3	4	0.97723	0.97727	1	18109	0	-3.112	0.0074587	0.015477	0.78466	377	2	-3.112
LAMTOR3	4	0.9934	0.99344	1	18660	0	-3.1176	0.013571	0.026071	0.867459	571	2	-3.1176
SPHK2	4	0.5148	0.68014	1	11595	2	-3.1284	0.0061465	0.013203	0.759613	332	2	-3.1284
HAGH	4	0.97733	0.97737	1	18110	0	-3.13	0.0083092	0.016953	0.803704	400	2	-3.13
ZBTB33	4	0.40502	0.59979	1	10357	1	-3.1305	0.1838	0.1898	1	3497	1	-3.1305
KCNMA1	4	0.12457	0.27467	0.916999	5724	1	-3.1325	0.20268	0.20669	1	3805	1	-3.1325
PCDHAC2	4	0.84388	0.87273	1	15385	1	-3.1415	0.0043248	0.0098976	0.697141	269	2	-3.1415
VPS11	4	0.75832	0.83671	1	14603	1	-3.1618	0.085329	0.10563	0.99906	2020	1	-3.1618
EIF5A	4	0.90142	0.90703	1	16205	1	-3.1668	0.34426	0.34355	1	6288	0	-3.1668
FOSL1	4	0.60028	0.74484	1	12765	1	-3.1767	0.0052598	0.011577	0.725483	305	2	-3.1767
FOXD4L6	4	0.99242	0.99248	1	18616	0	-3.177	0.021562	0.039948	0.914273	833	2	-3.177
CT47A8	4	0.99693	0.99693	1	18858	0	-3.1959	0.456	0.45553	1	8263	0	-3.1959
ZNF606	4	0.93839	0.93836	1	17009	0	-3.1988	0.0050211	0.011145	0.72454	294	2	-3.1988
BLOC1S3	4	0.98406	0.98407	1	18311	0	-3.1997	0.0096511	0.019334	0.815943	451	2	-3.1997
VKORC1L1	4	0.87644	0.89066	1	15803	1	-3.2056	0.0044024	0.010037	0.697141	275	2	-3.2056
CDH12	4	0.82143	0.86218	1	15139	1	-3.2143	0.014444	0.02764	0.871955	603	2	-3.2143
CDRT4	4	0.27233	0.48227	1	8702	2	-3.218	0.00031834	0.00092856	0.328658	54	2	-3.218
MAP3K13	4	0.93184	0.93178	1	16829	1	-3.2202	0.0043289	0.0099038	0.697141	270	2	-3.2202
WNT10B	4	0.98144	0.98146	1	18225	0	-3.2316	0.0077356	0.015943	0.793562	384	2	-3.2316
PRAMEF19	4	0.80892	0.85668	1	15014	1	-3.2399	0.20973	0.21315	1	3922	1	-3.2399
FMNL3	4	0.97249	0.97244	1	17973	0	-3.2405	0.016777	0.031746	0.896709	671	2	-3.2405
KCNE2	4	0.26763	0.47614	1	8604	1	-3.2486	0.24732	0.24814	1	4557	1	-3.2486
NEDD8-MDP1	4	0.97574	0.9757	1	18059	0	-3.262	0.4631	0.46258	1	8377	0	-3.262
ERVW-1	4	0.99373	0.99377	1	18677	0	-3.2695	0.023502	0.043293	0.920939	894	2	-3.2695
SMIM17	4	0.91324	0.91594	1	16415	1	-3.2758	0.0048692	0.010885	0.714964	291	2	-3.2758
PCDHGB5	4	0.96391	0.96387	1	17720	0	-3.2863	0.0027828	0.0071526	0.65823	206	2	-3.2863
PTPDC1	4	0.713	0.82111	1	14320	1	-3.2974	0.004017	0.0093516	0.696958	256	2	-3.2974
DEF8	4	0.88714	0.89736	1	15954	1	-3.3042	0.0030633	0.0076551	0.662403	220	2	-3.3042
FOSB	4	0.72488	0.82501	1	14386	1	-3.3092	0.015601	0.0297	0.887291	638	2	-3.3092
PTPRT	4	0.95088	0.9508	1	17364	0	-3.3196	0.029537	0.053517	0.930848	1091	2	-3.3196
EXTL1	4	0.70223	0.81776	1	14259	1	-3.3321	0.20577	0.20955	1	3852	1	-3.3321
ULK1	4	0.93273	0.93264	1	16851	1	-3.3336	0.0047835	0.010725	0.709805	287	2	-3.3336
SRGAP2B	4	0.54809	0.70528	1	12000	1	-3.3349	0.0039856	0.0092879	0.696958	251	2	-3.3349
VN1R2	4	0.58477	0.73293	1	12522	1	-3.3376	0.0050474	0.011205	0.725115	295	2	-3.3376
CMC1	4	0.11602	0.26145	0.903707	5526	1	-3.339	0.0028423	0.0072655	0.65823	208	2	-3.339
MBD5	4	0.90459	0.90934	1	16256	1	-3.3393	0.03517	0.062891	0.944046	1267	2	-3.3393
REEP3	4	0.59659	0.74202	1	12705	2	-3.341	0.0016092	0.004461	0.585512	145	2	-3.341
ADAM8	4	0.84892	0.87536	1	15451	1	-3.3464	0.008516	0.017321	0.806353	409	2	-3.3464
MLN	4	0.92054	0.92184	1	16565	1	-3.3646	0.0097407	0.019509	0.815943	456	2	-3.3646
PLEKHG2	4	0.9734	0.97333	1	18001	0	-3.3689	0.014143	0.0271	0.871955	592	2	-3.3689
TM9SF1	4	0.2714	0.48107	1	8681	2	-3.3814	0.0011634	0.0032529	0.507446	121	2	-3.3814
ZNF8	4	0.96736	0.9673	1	17803	0	-3.382	0.017266	0.032606	0.896709	693	2	-3.382
BSCL2	4	0.9871	0.98712	1	18413	0	-3.3822	0.0060124	0.012963	0.757668	327	2	-3.3822
ZC3H12A	4	0.70255	0.81785	1	14262	1	-3.4	0.0055404	0.012095	0.736221	314	2	-3.4
PHLDB3	4	0.88894	0.89852	1	15979	1	-3.4003	0.0068736	0.014448	0.762794	359	2	-3.4003
PFKL	4	0.98144	0.98146	1	18226	0	-3.402	0.41473	0.41421	1	7508	0	-3.402
LRRC16A	4	0.20273	0.3887	1	7326	2	-3.4034	0.013739	0.026369	0.867581	580	2	-3.4034
BRD1	4	0.58121	0.73025	1	12482	1	-3.413	0.0094848	0.019024	0.815943	444	2	-3.413
SLC29A4	4	0.1014	0.23865	0.873367	5218	2	-3.4131	0.00055335	0.0015745	0.42386	71	2	-3.4131
ZNF669	4	0.43518	0.6218	1	10682	2	-3.4202	0.0038691	0.009103	0.696958	248	2	-3.4202
SHISA9	4	0.24116	0.44122	1	8043	2	-3.422	0.011478	0.022498	0.846651	507	2	-3.422
FBXO46	4	0.58164	0.73058	1	12484	1	-3.4233	0.006955	0.014587	0.762794	364	2	-3.4233
TEAD2	4	0.96992	0.96987	1	17881	0	-3.4329	0.013937	0.026744	0.869948	586	2	-3.4329
COX6B1	4	0.91885	0.92045	1	16530	1	-3.4361	0.0040721	0.0094475	0.696958	259	2	-3.4361
UPF3B	4	0.65871	0.79056	1	13683	1	-3.4371	0.1491	0.15926	1	2936	1	-3.4371
ZNF675	4	0.66186	0.79306	1	13728	2	-3.441	0.018255	0.034288	0.908426	720	2	-3.441
ZNF114	4	0.99093	0.99098	1	18548	0	-3.4488	0.010565	0.020933	0.838772	477	2	-3.4488
C22orf42	4	0.12286	0.27207	0.914211	5686	2	-3.4538	0.0062966	0.013445	0.760956	336	2	-3.4538
NKG7	4	0.93209	0.93203	1	16833	1	-3.4645	0.0086344	0.017556	0.806353	415	2	-3.4645
SLC30A5	4	0.92606	0.9266	1	16687	1	-3.4647	0.0079355	0.016286	0.798134	390	2	-3.4647
INTS12	4	0.22141	0.41457	1	7704	2	-3.4705	0.00071233	0.0020195	0.474879	80	2	-3.4705
TMED6	4	0.76743	0.84013	1	14669	1	-3.4758	0.0050036	0.011112	0.72454	293	2	-3.4758
GBP6	4	0.88316	0.89477	1	15893	1	-3.4796	0.018811	0.035258	0.908426	738	2	-3.4796
ERVV-1	4	0.99386	0.9939	1	18685	0	-3.4876	0.015826	0.030067	0.889579	646	2	-3.4876
GAPT	4	0.76878	0.84062	1	14680	1	-3.4948	0.0052152	0.011501	0.725468	303	2	-3.4948
BTN2A1	4	0.83023	0.86617	1	15236	1	-3.4951	0.012286	0.02387	0.862049	528	2	-3.4951
LRRC74B	4	0.65604	0.78841	1	13631	2	-3.5011	0.0035962	0.0086171	0.696958	236	2	-3.5011
SAR1B	4	0.88533	0.89616	1	15926	1	-3.5023	0.0085047	0.017303	0.806353	408	2	-3.5023
CBX4	4	0.95839	0.95834	1	17555	0	-3.5028	0.011132	0.021915	0.844064	494	2	-3.5028
KPTN	4	0.99493	0.99497	1	18727	0	-3.5092	0.022329	0.041283	0.914273	860	2	-3.5092
HGC6.3	4	0.99863	0.99863	1	19010	0	-3.515	0.53767	0.53688	1	9668	0	-3.515
SREK1	4	0.51042	0.67685	1	11548	2	-3.5152	0.0024294	0.0065336	0.640753	192	2	-3.5152
ZNF576	4	0.92209	0.92316	1	16599	1	-3.5157	0.006132	0.013176	0.759613	330	2	-3.5157
GPR84	4	0.99652	0.99652	1	18830	0	-3.5173	0.032683	0.058731	0.941276	1187	2	-3.5173
IGLL5	4	0.84223	0.8719	1	15371	1	-3.5185	0.0070627	0.014776	0.765119	368	2	-3.5185
PXMP4	4	0.85996	0.88127	1	15593	1	-3.5233	0.0097108	0.01945	0.815943	455	2	-3.5233
HEXDC	4	0.96158	0.96148	1	17644	0	-3.5249	0.023664	0.043579	0.920939	899	2	-3.5249
UTF1	4	0.99611	0.99614	1	18803	0	-3.5274	0.027009	0.049239	0.924865	1013	2	-3.5274
TP53TG3B	4	0.98186	0.9819	1	18240	0	-3.5328	0.011227	0.022069	0.844064	498	2	-3.5328
PADI3	4	0.97261	0.97256	1	17978	0	-3.5332	0.015728	0.029919	0.889341	642	2	-3.5332
PTP4A1	4	0.98289	0.98293	1	18269	0	-3.5349	0.011144	0.021941	0.844064	495	2	-3.5349
TMEM68	4	0.50932	0.67608	1	11527	2	-3.5404	0.0026432	0.0069009	0.649881	201	2	-3.5404
USP32	4	0.85732	0.87984	1	15562	1	-3.5413	0.20529	0.20908	1	3842	1	-3.5413
NOTUM	4	0.41299	0.6056	1	10447	1	-3.5414	0.017094	0.032302	0.896709	681	2	-3.5414
HKDC1	4	0.62622	0.76519	1	13159	1	-3.5447	0.0059222	0.012799	0.754349	324	2	-3.5447
CNIH1	4	0.066802	0.18252	0.789604	4415	1	-3.5502	0.0069857	0.014647	0.762794	366	2	-3.5502
ZGLP1	4	0.63863	0.77483	1	13346	1	-3.5541	0.40577	0.40528	1	7344	0	-3.5541
B3GNT8	4	0.74274	0.83112	1	14496	1	-3.5553	0.0212	0.039355	0.914273	820	2	-3.5553
WDR87	4	0.83314	0.86754	1	15273	1	-3.5588	0.02721	0.049596	0.924865	1020	2	-3.5588
PLEKHH1	4	0.12324	0.27263	0.914932	5691	1	-3.5617	0.016097	0.030573	0.895199	652	2	-3.5617
NRM	4	0.664	0.79474	1	13761	2	-3.5632	0.0045097	0.010235	0.698055	279	2	-3.5632
PTCHD4	4	0.60134	0.74567	1	12789	1	-3.5677	0.48054	0.48005	1	8671	0	-3.5677
ECSCR	4	0.072637	0.19221	0.805302	4557	1	-3.573	0.0091681	0.018478	0.81385	432	2	-3.573
KCNA3	4	0.56696	0.71949	1	12266	2	-3.5765	0.0037012	0.0088134	0.696958	240	2	-3.5765
NTRK3	4	0.17574	0.35052	0.992649	6739	1	-3.5794	0.010097	0.020115	0.823764	466	2	-3.5794
TTC30B	4	0.53064	0.69195	1	11779	2	-3.5841	0.0030657	0.0076592	0.662403	221	2	-3.5841
DBI	4	0.96892	0.96885	1	17846	0	-3.5856	0.013182	0.025389	0.867459	557	2	-3.5856
SYCN	4	0.21208	0.40183	1	7526	1	-3.591	0.032413	0.058304	0.941276	1178	2	-3.591
BMP2	4	0.49629	0.66659	1	11386	2	-3.6009	0.0030382	0.0076168	0.662403	218	2	-3.6009
YIF1B	4	0.33044	0.54586	1	9638	1	-3.6069	0.011336	0.022256	0.84513	503	2	-3.6069
DUSP2	4	0.42544	0.61468	1	10567	1	-3.6132	0.0083928	0.017094	0.804724	406	2	-3.6132
WFS1	4	0.97444	0.97438	1	18034	0	-3.6144	0.0093434	0.018776	0.815943	439	2	-3.6144
EPHA6	4	0.91005	0.91345	1	16357	1	-3.6187	0.3467	0.34597	1	6341	0	-3.6187
C9orf69	4	0.74822	0.83306	1	14536	1	-3.6205	0.011511	0.022547	0.846651	509	2	-3.6205
SLC16A11	4	0.9484	0.94835	1	17290	0	-3.6209	0.020283	0.037781	0.90939	794	2	-3.6209
PSMD8	4	0.99793	0.99795	1	18959	0	-3.6246	0.25835	0.25866	1	4744	1	-3.6246
ERF	4	0.8135	0.85869	1	15058	1	-3.629	0.006899	0.014489	0.762794	361	2	-3.629
FTHL17	4	0.12504	0.27537	0.918521	5729	2	-3.6316	0.001314	0.0036528	0.532953	131	2	-3.6316
ARMCX4	4	0.64418	0.77917	1	13441	1	-3.6322	0.014559	0.027856	0.871955	609	2	-3.6322
EGF	4	0.7361	0.82878	1	14458	1	-3.6327	0.47739	0.47692	1	8625	0	-3.6327
OR8J3	4	0.80736	0.856	1	14993	1	-3.6332	0.0070845	0.014812	0.765119	369	2	-3.6332
IFNB1	4	0.67823	0.80591	1	14017	2	-3.6339	0.005674	0.012343	0.744183	317	2	-3.6339
FCGRT	4	0.9892	0.98924	1	18470	0	-3.6348	0.16005	0.16875	1	3117	1	-3.6348
GDPD1	4	0.75284	0.83475	1	14562	1	-3.6393	0.017983	0.03383	0.90574	712	2	-3.6393
UBALD2	4	0.64845	0.78251	1	13505	1	-3.651	0.032663	0.058696	0.941276	1186	2	-3.651
ZNF607	4	0.59138	0.73804	1	12629	2	-3.6524	0.0046604	0.010486	0.705558	284	2	-3.6524
ROPN1	4	0.98652	0.98652	1	18395	0	-3.6534	0.029667	0.053722	0.930848	1096	2	-3.6534
C10orf128	4	0.40434	0.59929	1	10345	2	-3.6554	0.0028723	0.0073184	0.65823	211	2	-3.6554
ZNF568	4	0.055201	0.15748	0.748529	4017	1	-3.6555	0.014667	0.028041	0.871955	614	2	-3.6555
MYBPHL	4	0.97723	0.97727	1	18107	0	-3.6565	0.025862	0.047313	0.924865	969	2	-3.6565
HOOK3	4	0.26788	0.47644	1	8606	2	-3.667	0.0058938	0.012748	0.754349	323	2	-3.667
LOC100130370	4	0.8824	0.89428	1	15883	1	-3.6765	0.028856	0.052367	0.930848	1068	1	-3.6765
KRT26	4	0.82751	0.86491	1	15203	1	-3.6783	0.025312	0.046376	0.924865	949	2	-3.6783
BARX2	4	0.65217	0.78535	1	13567	1	-3.6832	0.025274	0.046308	0.924865	948	2	-3.6832
SEMA4A	4	0.63312	0.77053	1	13259	1	-3.6844	0.019269	0.036045	0.908426	755	2	-3.6844
CXCL9	4	0.97524	0.97518	1	18048	0	-3.6849	0.02211	0.04089	0.914273	853	2	-3.6849
ASAP3	4	0.78549	0.84701	1	14811	1	-3.6881	0.017141	0.032395	0.896709	684	2	-3.6881
COX14	4	0.36681	0.57209	1	9977	1	-3.6915	0.0096372	0.019306	0.815943	450	2	-3.6915
P4HA1	4	0.4508	0.63326	1	10850	2	-3.6932	0.0063454	0.013535	0.761867	338	2	-3.6932
STX8	4	0.40216	0.59777	1	10318	1	-3.6936	0.012306	0.023904	0.862049	530	2	-3.6936
VWA7	4	0.82217	0.86252	1	15145	1	-3.699	0.037536	0.06691	0.947406	1347	2	-3.699
VPS9D1	4	0.92381	0.92468	1	16642	1	-3.7045	0.01312	0.025298	0.867459	555	2	-3.7045
ELL2	4	0.46633	0.64469	1	11028	2	-3.7122	0.026277	0.047999	0.924865	989	2	-3.7122
NUTM2A	4	0.95972	0.95964	1	17589	0	-3.7149	0.015766	0.029976	0.889579	644	2	-3.7149
CCDC6	4	0.89449	0.90225	1	16067	1	-3.7155	0.010146	0.020208	0.824389	468	2	-3.7155
SYTL2	4	0.88372	0.89511	1	15898	1	-3.7165	0.019434	0.03633	0.908426	763	2	-3.7165
PLA2G4B	4	0.93973	0.93969	1	17053	0	-3.7179	0.0083482	0.017023	0.803704	404	2	-3.7179
CEACAM5	4	0.60298	0.74695	1	12808	1	-3.7225	0.014465	0.027679	0.871955	605	2	-3.7225
GNAT3	4	0.31636	0.53579	1	9526	2	-3.7226	0.0028556	0.0072894	0.65823	210	2	-3.7226
DAPK3	4	0.49103	0.66276	1	11309	1	-3.7235	0.0080994	0.016574	0.802568	394	2	-3.7235
LILRA5	4	0.87988	0.8927	1	15849	1	-3.7249	0.0087081	0.01768	0.806353	418	2	-3.7249
IFFO2	4	0.34746	0.55809	1	9792	1	-3.7405	0.030077	0.054397	0.930848	1113	2	-3.7405
CCDC151	4	0.85668	0.8795	1	15551	1	-3.7419	0.34453	0.34381	1	6293	0	-3.7419
RAF1	4	0.95986	0.95977	1	17593	0	-3.7427	0.037857	0.06745	0.948659	1355	2	-3.7427
ZNF793	4	0.62865	0.76708	1	13196	2	-3.7434	0.0068077	0.014348	0.762794	354	2	-3.7434
NLRP5	4	0.97664	0.97663	1	18087	0	-3.7468	0.0036908	0.0087984	0.696958	239	2	-3.7468
ZNF865	4	0.90722	0.91135	1	16305	1	-3.7517	0.0083537	0.01703	0.803704	405	2	-3.7517
SPATA31D3	4	0.98161	0.98164	1	18232	0	-3.7522	0.16775	0.17549	1	3244	1	-3.7522
TMPRSS2	4	0.98324	0.98326	1	18278	0	-3.7531	0.30725	0.30652	1	5620	0	-3.7531
WDR81	4	0.1058	0.24561	0.883225	5313	1	-3.7564	0.0016503	0.0045692	0.585512	149	2	-3.7564
ETHE1	4	0.49771	0.66761	1	11407	1	-3.7584	0.017187	0.032472	0.896709	688	2	-3.7584
ZNF92	4	0.62143	0.76141	1	13085	2	-3.7597	0.006833	0.014388	0.762794	357	2	-3.7597
RIC8A	4	0.84223	0.8719	1	15367	1	-3.7598	0.029936	0.054177	0.930848	1109	2	-3.7598
STAM	4	0.81781	0.86053	1	15097	1	-3.7634	0.001755	0.0048614	0.590934	157	2	-3.7634
TMA7	4	0.85835	0.88039	1	15572	1	-3.7646	0.16023	0.1689	1	3121	1	-3.7646
LCK	4	0.36422	0.57018	1	9949	1	-3.768	0.03704	0.06605	0.947265	1328	2	-3.768
C11orf97	4	0.96992	0.96987	1	17884	0	-3.7704	0.012341	0.023968	0.862584	531	2	-3.7704
ARHGEF2	4	0.77777	0.84401	1	14754	1	-3.7718	0.028061	0.05103	0.929773	1048	2	-3.7718
OR2T29	4	0.98472	0.98472	1	18331	0	-3.7771	0.28489	0.28431	1	5213	1	-3.7771
OR4D10	4	0.95068	0.95062	1	17358	0	-3.7785	0.013859	0.026603	0.869948	583	2	-3.7785
SIX5	4	0.92699	0.9274	1	16706	1	-3.78	0.025666	0.046983	0.924865	964	2	-3.78
USP17L2	4	0.49748	0.66744	1	11401	2	-3.7823	0.0053676	0.011778	0.732464	307	2	-3.7823
DNAH17	4	0.94983	0.94976	1	17334	0	-3.7848	0.093246	0.11211	1	2138	1	-3.7848
PCMT1	4	0.49423	0.66502	1	11355	1	-3.7906	0.016317	0.030963	0.896709	658	2	-3.7906
REEP2	4	0.97249	0.97244	1	17972	0	-3.7934	0.022832	0.042144	0.916382	877	2	-3.7934
ZNF324B	4	0.93857	0.93851	1	17015	0	-3.7945	0.037326	0.066558	0.947406	1337	2	-3.7945
GOLGA4	4	0.86115	0.88192	1	15613	1	-3.7969	0.22453	0.22688	1	4161	1	-3.7969
CARD10	4	0.68508	0.81131	1	14149	2	-3.7976	0.035202	0.062958	0.944046	1269	2	-3.7976
RDH11	4	0.87644	0.89066	1	15804	1	-3.7994	0.012237	0.023793	0.862049	527	2	-3.7994
TMEM147	4	0.96284	0.96277	1	17688	0	-3.8037	0.019253	0.036012	0.908426	754	2	-3.8037
SOS1	4	0.27968	0.49173	1	8826	1	-3.8077	0.011647	0.022783	0.849395	512	2	-3.8077
ATP8A2	4	0.99231	0.99238	1	18610	0	-3.8176	0.02145	0.039752	0.914273	828	1	-3.8176
LOC158434	4	0.96134	0.96125	1	17640	0	-3.8194	0.37296	0.37241	1	6802	0	-3.8194
ZNF516	4	0.83066	0.86638	1	15242	1	-3.8216	0.012589	0.024383	0.863779	539	2	-3.8216
GSG1	4	0.61948	0.75985	1	13056	2	-3.822	0.0083315	0.016994	0.803704	402	2	-3.822
LHB	4	0.57782	0.72766	1	12428	2	-3.8225	0.0091913	0.018515	0.81385	434	2	-3.8225
MTERF3	4	0.37858	0.58058	1	10088	2	-3.8238	0.0041715	0.0096246	0.697141	263	2	-3.8238
RNF181	4	0.90572	0.9102	1	16272	1	-3.8256	0.020833	0.038716	0.913238	809	2	-3.8256
CDH16	4	0.8236	0.86314	1	15156	1	-3.8302	0.055804	0.081707	0.96646	1615	1	-3.8302
ERICH1	4	0.054573	0.15593	0.745637	3993	1	-3.8322	0.31954	0.31886	1	5842	0	-3.8322
TKTL2	4	0.70553	0.81879	1	14283	1	-3.8328	0.3824	0.38188	1	6960	0	-3.8328
GABRR2	4	0.85341	0.8777	1	15516	1	-3.8332	0.016523	0.03131	0.896709	664	2	-3.8332
PHKA2	4	0.93552	0.93542	1	16935	1	-3.8362	0.023574	0.04342	0.920939	896	2	-3.8362
FLOT1	4	0.28648	0.50045	1	8973	1	-3.8395	0.39792	0.39748	1	7216	0	-3.8395
GJA4	4	0.46304	0.64224	1	10983	1	-3.8423	0.035752	0.063857	0.944046	1290	2	-3.8423
SERTAD3	4	0.9484	0.94835	1	17291	0	-3.8434	0.19531	0.20007	1	3681	1	-3.8434
MBOAT4	4	0.12357	0.27317	0.915161	5701	1	-3.8435	0.014602	0.027928	0.871955	612	2	-3.8435
BAHCC1	4	0.98462	0.98463	1	18328	0	-3.8436	0.014935	0.02855	0.88287	618	2	-3.8436
OPN1LW	4	0.11908	0.2662	0.908072	5601	2	-3.8448	0.0094258	0.018928	0.815943	442	2	-3.8448
MYB	4	0.27233	0.48227	1	8701	2	-3.8466	0.0098548	0.019705	0.818737	460	2	-3.8466
POTEM	4	0.93509	0.93499	1	16927	1	-3.8518	0.012921	0.024962	0.867459	549	2	-3.8518
EDIL3	4	0.94946	0.94941	1	17327	0	-3.8561	0.018682	0.035034	0.908426	734	2	-3.8561
SULT2A1	4	0.46072	0.64053	1	10952	2	-3.8583	0.006214	0.013314	0.759613	335	2	-3.8583
ESRRA	4	0.94876	0.94872	1	17300	0	-3.8626	0.010886	0.021485	0.843221	487	2	-3.8626
SCAMP2	4	0.18254	0.3602	0.996301	6907	1	-3.863	0.020015	0.03731	0.90939	781	2	-3.863
MIEN1	4	0.81719	0.86028	1	15090	1	-3.8647	0.013072	0.02522	0.867459	554	2	-3.8647
CACNA1S	4	0.62755	0.76622	1	13177	1	-3.8652	0.27365	0.27338	1	5014	1	-3.8652
C6orf15	4	0.78139	0.84544	1	14784	1	-3.8689	0.020944	0.038898	0.913342	813	2	-3.8689
GFRA3	4	0.86534	0.88425	1	15676	1	-3.8702	0.03307	0.059378	0.941276	1202	2	-3.8702
AHCYL1	4	0.94785	0.9478	1	17275	0	-3.8732	0.033038	0.059325	0.941276	1200	2	-3.8732
SFT2D2	4	0.25762	0.46312	1	8389	2	-3.8734	0.0037201	0.0088455	0.696958	241	2	-3.8734
CAAP1	4	0.97733	0.97737	1	18112	0	-3.8756	0.0067195	0.014206	0.762794	350	2	-3.8756
ANTXR2	4	0.14967	0.31246	0.957657	6229	2	-3.8761	0.0025101	0.0066714	0.640753	198	2	-3.8761
FAM204A	4	0.4535	0.63522	1	10878	1	-3.878	0.012034	0.023439	0.859124	521	2	-3.878
HECTD2	4	0.80396	0.85455	1	14965	1	-3.8788	0.016059	0.030507	0.895199	651	2	-3.8788
SPR	4	0.11867	0.26553	0.907275	5591	2	-3.8792	0.0030899	0.007696	0.662586	222	2	-3.8792
SLC50A1	4	0.96055	0.96047	1	17617	0	-3.8801	0.01974	0.036842	0.90939	772	2	-3.8801
TOR4A	4	0.18781	0.36767	1	7012	2	-3.8804	0.0029971	0.0075468	0.662403	216	2	-3.8804
TBC1D32	4	0.24008	0.43978	1	8026	2	-3.8808	0.0035406	0.0085243	0.696264	234	2	-3.8808
KRT12	4	0.95068	0.95062	1	17355	0	-3.8816	0.013231	0.025485	0.867459	560	2	-3.8816
UNC50	4	0.21412	0.40464	1	7561	1	-3.8827	0.021338	0.039559	0.914273	825	2	-3.8827
TAC3	4	0.94686	0.94681	1	17250	0	-3.8837	0.027268	0.049696	0.924865	1025	2	-3.8837
CHRNB4	4	0.93487	0.93477	1	16917	1	-3.8867	0.026875	0.049013	0.924865	1006	2	-3.8867
CPTP	4	0.94359	0.9435	1	17164	0	-3.888	0.019384	0.036252	0.908426	761	2	-3.888
TMEM45B	4	0.60648	0.74961	1	12847	2	-3.8888	0.0095619	0.019176	0.815943	447	2	-3.8888
ZNF862	4	0.52048	0.68444	1	11667	1	-3.8915	0.023233	0.042837	0.920939	886	2	-3.8915
ZBTB45	4	0.99648	0.99649	1	18828	0	-3.8958	0.28908	0.28849	1	5285	1	-3.8958
RNF20	4	0.9258	0.92636	1	16678	1	-3.8962	0.024436	0.044876	0.924318	924	2	-3.8962
FAM184A	4	0.3243	0.54142	1	9589	1	-3.8971	0.014451	0.027652	0.871955	604	2	-3.8971
HCRT	4	0.97418	0.97411	1	18028	0	-3.8974	0.026173	0.047833	0.924865	983	2	-3.8974
MOB2	4	0.34525	0.55651	1	9774	1	-3.899	0.020918	0.038855	0.913342	812	2	-3.899
DDR2	4	0.60335	0.74722	1	12809	1	-3.9028	0.24672	0.2476	1	4547	1	-3.9028
GJB3	4	0.97955	0.9796	1	18167	0	-3.9068	0.27847	0.27807	1	5099	1	-3.9068
EID2B	4	0.98222	0.98225	1	18252	0	-3.9078	0.26911	0.26891	1	4935	1	-3.9078
FAM132B	4	0.38076	0.58217	1	10106	1	-3.9096	0.020392	0.037967	0.909745	796	2	-3.9096
PXT1	4	0.129	0.28145	0.926664	5802	2	-3.911	0.0087308	0.017719	0.806353	420	2	-3.911
C19orf66	4	0.70589	0.81889	1	14287	1	-3.911	0.027528	0.050134	0.927117	1031	2	-3.911
BRINP1	4	0.37464	0.57776	1	10046	2	-3.9132	0.0063796	0.0136	0.762304	340	2	-3.9132
PTCHD1	4	0.51308	0.67882	1	11578	1	-3.9157	0.20872	0.21224	1	3904	1	-3.9157
EMC1	4	0.79179	0.84951	1	14858	1	-3.9158	0.14575	0.15635	1	2885	1	-3.9158
DNAJB3	4	0.66892	0.79865	1	13855	2	-3.9182	0.01168	0.022843	0.849395	514	2	-3.9182
KCNH1	4	0.59934	0.74411	1	12750	1	-3.9195	0.016738	0.031678	0.896709	670	2	-3.9195
DCHS1	4	0.92866	0.9289	1	16745	1	-3.9245	0.016985	0.032117	0.896709	676	2	-3.9245
IL1B	4	0.74094	0.83046	1	14486	1	-3.9305	0.035547	0.06353	0.944046	1282	2	-3.9305
VWC2L	4	0.64637	0.78088	1	13478	1	-3.9335	0.015691	0.029858	0.889341	640	2	-3.9335
UPK1A	4	0.22619	0.4211	1	7789	2	-3.9359	0.022823	0.042135	0.916382	876	2	-3.9359
RREB1	4	0.98126	0.98129	1	18223	0	-3.9388	0.01923	0.035972	0.908426	753	2	-3.9388
U2AF1L4	4	0.98703	0.98706	1	18411	0	-3.9396	0.034805	0.062277	0.944046	1259	2	-3.9396
RETSAT	4	0.90547	0.91	1	16263	1	-3.9438	0.015438	0.029407	0.883749	635	2	-3.9438
CAND2	4	0.69442	0.8154	1	14222	1	-3.9466	0.034527	0.061828	0.943843	1249	2	-3.9466
TMEM25	4	0.98925	0.98929	1	18479	0	-3.9514	0.035019	0.062633	0.944046	1264	2	-3.9514
DYTN	4	0.75522	0.83559	1	14583	1	-3.9523	0.028031	0.050991	0.929773	1046	2	-3.9523
CD300A	4	0.67343	0.80215	1	13921	1	-3.9531	0.024867	0.04561	0.924865	937	2	-3.9531
RPUSD3	4	0.18578	0.3648	0.999483	6973	1	-3.9554	0.015326	0.029221	0.88287	632	2	-3.9554
TMEM56-RWDD3	4	0.50974	0.67638	1	11536	2	-3.9578	0.011588	0.022685	0.848472	511	2	-3.9578
TUFT1	4	0.95805	0.95801	1	17544	0	-3.9595	0.037393	0.066663	0.947406	1340	1	-3.9595
AIP	4	0.36783	0.57283	1	9983	2	-3.9615	0.0065275	0.013869	0.762794	343	2	-3.9615
NUDT16	4	0.95288	0.95276	1	17412	0	-3.9712	0.022531	0.041625	0.914273	866	2	-3.9712
CFH	4	0.87957	0.89252	1	15847	1	-3.973	0.018159	0.034127	0.908426	717	2	-3.973
ZFAND6	4	0.664	0.79474	1	13769	2	-3.9748	0.013237	0.025499	0.867459	561	2	-3.9748
NUDT7	4	0.20829	0.39647	1	7434	2	-3.9764	0.0043045	0.0098676	0.697141	268	2	-3.9764
SULT1A4	4	0.53232	0.69326	1	11797	2	-3.9774	0.010658	0.021098	0.841307	479	2	-3.9774
PIH1D1	4	0.91554	0.91776	1	16464	1	-3.9791	0.044961	0.073037	0.951578	1463	1	-3.9791
FAM185A	4	0.42798	0.61656	1	10600	2	-3.9833	0.035406	0.063293	0.944046	1277	2	-3.9833
DPY30	4	0.962	0.96191	1	17660	0	-3.9844	0.017904	0.033697	0.90574	710	2	-3.9844
N6AMT2	4	0.96978	0.96972	1	17877	0	-3.9852	0.037106	0.066164	0.947265	1333	2	-3.9852
SIPA1	4	0.609	0.7516	1	12890	2	-3.9862	0.012193	0.023714	0.861678	526	2	-3.9862
CPNE9	4	0.78578	0.84712	1	14813	1	-3.9862	0.029597	0.053607	0.930848	1093	2	-3.9862
TBCCD1	4	0.70127	0.81745	1	14252	1	-3.9883	0.013535	0.026012	0.867459	570	2	-3.9883
ZNF524	4	0.3377	0.55104	1	9696	2	-3.9891	0.0066319	0.01405	0.762794	348	2	-3.9891
PGRMC2	4	0.75994	0.83734	1	14618	1	-3.9913	0.078691	0.10019	0.99423	1926	1	-3.9913
YIPF3	4	0.74822	0.83306	1	14537	1	-3.9934	0.024536	0.045032	0.924658	928	2	-3.9934
C1orf21	4	0.38784	0.58727	1	10174	2	-3.9949	0.014386	0.027539	0.871955	601	2	-3.9949
MAP9	4	0.93325	0.93317	1	16873	1	-3.9958	0.018836	0.035297	0.908426	740	2	-3.9958
KRBA2	4	0.93297	0.93288	1	16858	1	-3.9965	0.025526	0.046742	0.924865	958	2	-3.9965
SLC6A12	4	0.35431	0.56303	1	9863	1	-3.9992	0.015047	0.028749	0.88287	622	2	-3.9992
NOL4	4	0.19206	0.37371	1	7100	2	-4.0031	0.013599	0.02612	0.867459	573	2	-4.0031
LOC100144595	4	0.65387	0.78666	1	13587	1	-4.0079	0.095776	0.11417	1	2174	1	-4.0079
ANGPT2	4	0.61475	0.7561	1	12986	2	-4.0094	0.014186	0.02717	0.871955	594	2	-4.0094
AUNIP	4	0.89835	0.90494	1	16153	1	-4.0098	0.25378	0.25431	1	4663	1	-4.0098
FBXO8	4	0.62543	0.76453	1	13143	2	-4.0103	0.013951	0.026763	0.869948	588	2	-4.0103
BAG4	4	0.46379	0.64281	1	11001	1	-4.0103	0.21966	0.22234	1	4085	1	-4.0103
AQP6	4	0.40906	0.60276	1	10406	2	-4.0136	0.0088049	0.017841	0.808045	422	2	-4.0136
PHF11	4	0.26659	0.47481	1	8578	1	-4.017	0.017761	0.033446	0.905184	706	2	-4.017
TCEAL5	4	0.79284	0.84994	1	14870	1	-4.017	0.03231	0.058128	0.941276	1174	2	-4.017
EPO	4	0.41114	0.60426	1	10427	2	-4.0203	0.0089654	0.018122	0.811174	427	2	-4.0203
AAED1	4	0.95306	0.95295	1	17415	0	-4.0237	0.029209	0.052963	0.930848	1081	2	-4.0237
ATP6AP1L	4	0.19392	0.37628	1	7145	2	-4.0248	0.0046815	0.010521	0.705558	285	2	-4.0248
PTPRS	4	0.7146	0.82164	1	14332	1	-4.0273	0.079529	0.10089	0.995016	1938	1	-4.0273
PIWIL1	4	0.11834	0.26503	0.906962	5584	2	-4.0314	0.0036485	0.0087212	0.696958	238	2	-4.0314
METTL17	4	0.55551	0.71088	1	12103	2	-4.0332	0.012582	0.024374	0.863779	538	2	-4.0332
PDX1	4	0.99042	0.99045	1	18528	0	-4.0399	0.036875	0.06578	0.947265	1321	2	-4.0399
HSPB6	4	0.96499	0.96495	1	17740	0	-4.0428	0.011561	0.02264	0.848472	510	2	-4.0428
GPNMB	4	0.84619	0.87392	1	15413	1	-4.0435	0.027692	0.050421	0.927632	1036	2	-4.0435
CCDC62	4	0.294	0.50986	1	9121	2	-4.0471	0.0067673	0.01429	0.762794	352	2	-4.0471
PPP6R2	4	0.73185	0.82735	1	14430	1	-4.0487	0.16921	0.17678	1	3269	1	-4.0487
TXNDC11	4	0.43239	0.61982	1	10649	2	-4.0498	0.0093904	0.018869	0.815943	441	2	-4.0498
NEK7	3	0.79709	0.80944	1	14908	1	-4.0529	0.45015	0.45023	1	8154	0	-4.0529
CALML5	4	0.99002	0.99003	1	18510	0	-4.0543	0.0079186	0.016258	0.798134	389	1	-4.0543
ARFIP2	4	0.88961	0.89896	1	15990	1	-4.0547	0.17988	0.18625	1	3441	1	-4.0547
MAP6	4	0.59393	0.74	1	12670	1	-4.0572	0.23036	0.23227	1	4263	1	-4.0572
ADAM33	4	0.82817	0.86521	1	15210	1	-4.0582	0.031496	0.056807	0.939774	1153	2	-4.0582
OIT3	4	0.057109	0.16217	0.755657	4095	1	-4.0605	0.026866	0.048996	0.924865	1005	2	-4.0605
RYR1	4	0.9028	0.90803	1	16225	1	-4.0651	0.021286	0.039485	0.914273	823	2	-4.0651
LAMA4	4	0.84425	0.87293	1	15391	1	-4.0653	0.023709	0.043652	0.920939	901	2	-4.0653
HECA	4	0.89799	0.9047	1	16139	1	-4.0677	0.028913	0.052456	0.930848	1071	2	-4.0677
SERPINB2	4	0.45817	0.63868	1	10923	1	-4.0706	0.026022	0.047574	0.924865	976	2	-4.0706
MYH14	4	0.86419	0.8836	1	15660	1	-4.0757	0.029976	0.054234	0.930848	1110	2	-4.0757
HIST1H1D	4	0.58334	0.73183	1	12511	1	-4.0765	0.085623	0.10585	0.99906	2024	1	-4.0765
C8orf37	4	0.98351	0.98352	1	18292	0	-4.0797	0.019902	0.03713	0.90939	777	1	-4.0797
DPF3	4	0.33643	0.55014	1	9687	2	-4.0802	0.01103	0.02173	0.844064	490	2	-4.0802
AGR3	4	0.17071	0.34317	0.985102	6651	2	-4.0818	0.0055266	0.012067	0.736221	313	2	-4.0818
LY75-CD302	4	0.61788	0.75859	1	13038	1	-4.0849	0.22747	0.22958	1	4212	1	-4.0849
GRTP1	4	0.34835	0.55873	1	9799	2	-4.0865	0.0088793	0.017978	0.810398	424	2	-4.0865
CD177	4	0.60838	0.75112	1	12886	1	-4.0872	0.026079	0.047671	0.924865	978	2	-4.0872
FKBP3	4	0.88135	0.89362	1	15867	1	-4.0875	0.02004	0.037353	0.90939	783	2	-4.0875
SLC17A7	4	0.95251	0.95239	1	17408	0	-4.0887	0.22283	0.2253	1	4134	1	-4.0887
RANBP17	4	0.44405	0.62828	1	10774	2	-4.0908	0.011234	0.022076	0.844064	499	2	-4.0908
TMEM186	4	0.85996	0.88127	1	15594	1	-4.0948	0.30146	0.30077	1	5508	0	-4.0948
ABCA9	4	0.58212	0.73092	1	12491	1	-4.095	0.00096949	0.0027266	0.49164	106	2	-4.095
S100A1	4	0.86223	0.88253	1	15624	1	-4.097	0.030097	0.054429	0.930848	1115	2	-4.097
SMARCD2	4	0.90194	0.90739	1	16214	1	-4.097	0.13925	0.15076	1	2786	1	-4.097
SPDYE1	4	0.38022	0.58179	1	10101	2	-4.0986	0.0099453	0.019861	0.821536	462	2	-4.0986
SDF2L1	4	0.98406	0.98407	1	18309	0	-4.0996	0.33253	0.33187	1	6079	0	-4.0996
SLC6A16	4	0.9028	0.90803	1	16227	1	-4.1036	0.026088	0.047689	0.924865	980	2	-4.1036
ZNF326	4	0.83169	0.86687	1	15257	1	-4.1076	0.020149	0.037559	0.90939	789	2	-4.1076
C3orf17	4	0.64628	0.78081	1	13472	2	-4.1083	0.017634	0.033224	0.904565	702	2	-4.1083
OR5K2	4	0.01535	0.050075	0.503458	1895	1	-4.109	0.033384	0.059931	0.943542	1213	2	-4.109
TRIP12	4	0.071357	0.1901	0.801379	4529	2	-4.1152	0.0038076	0.0089947	0.696958	245	2	-4.1152
NDUFAF7	4	0.45887	0.63918	1	10930	1	-4.1224	0.023475	0.04325	0.920939	892	2	-4.1224
PDCD10	4	0.70461	0.81848	1	14276	1	-4.1239	0.019915	0.037145	0.90939	778	2	-4.1239
RND3	4	0.087396	0.21619	0.844786	4887	2	-4.126	0.0042599	0.0097868	0.697141	265	2	-4.126
CELSR3	4	0.99278	0.99284	1	18631	0	-4.1272	0.098204	0.11611	1	2205	1	-4.1272
MRPL27	4	0.26056	0.46697	1	8444	2	-4.1282	0.0085272	0.017346	0.806353	410	2	-4.1282
CISD1	4	0.93254	0.93246	1	16843	1	-4.1284	0.19927	0.20364	1	3751	1	-4.1284
UQCC1	4	0.63837	0.77461	1	13344	2	-4.1302	0.018271	0.034314	0.908426	721	2	-4.1302
SLBP	4	0.87644	0.89066	1	15806	1	-4.1335	0.13963	0.1511	1	2792	1	-4.1335
ZNF534	4	0.54055	0.69946	1	11910	2	-4.1365	0.015098	0.028838	0.88287	624	2	-4.1365
COL27A1	4	0.67899	0.80653	1	14029	2	-4.1379	0.020006	0.037291	0.90939	780	2	-4.1379
CHKA	4	0.99111	0.99117	1	18559	0	-4.1379	0.30446	0.30376	1	5568	0	-4.1379
CNP	4	0.78896	0.84839	1	14840	1	-4.1389	0.026999	0.049222	0.924865	1012	2	-4.1389
HEATR1	4	0.94058	0.9405	1	17075	0	-4.1472	0.02901	0.052629	0.930848	1073	2	-4.1472
FASN	4	0.59393	0.74	1	12672	1	-4.1482	0.24248	0.24362	1	4474	1	-4.1482
PDE4C	4	0.28875	0.50331	1	9022	2	-4.1517	0.0047882	0.010733	0.709805	289	2	-4.1517
TRIQK	4	0.15156	0.31524	0.960198	6269	2	-4.1566	0.0061802	0.013258	0.759613	333	2	-4.1566
CYP2A13	4	0.35194	0.56132	1	9829	2	-4.1583	0.013662	0.026233	0.867459	578	2	-4.1583
MAVS	4	0.041741	0.12333	0.693854	3389	1	-4.1583	0.020831	0.038713	0.913238	808	2	-4.1583
HRASLS	4	0.8848	0.89582	1	15916	1	-4.1591	0.22101	0.22355	1	4106	1	-4.1591
OSBPL6	4	0.03001	0.091902	0.623588	2812	2	-4.1602	0.017164	0.032436	0.896709	686	2	-4.1602
COX17	4	0.96242	0.96235	1	17666	0	-4.1609	0.1589	0.16777	1	3097	1	-4.1609
TRMT13	4	0.77531	0.84307	1	14733	1	-4.162	0.024794	0.04549	0.924865	935	2	-4.162
KRT73	4	0.97632	0.97631	1	18080	0	-4.1659	0.034293	0.061445	0.943843	1242	2	-4.1659
PRAMEF10	4	0.239	0.43838	1	8008	1	-4.1663	0.021692	0.040182	0.914273	837	2	-4.1663
PDSS2	4	0.75884	0.83691	1	14609	1	-4.1701	0.033869	0.06071	0.943843	1224	2	-4.1701
HIP1R	4	0.29562	0.51183	1	9160	2	-4.1745	0.0088042	0.01784	0.808045	421	2	-4.1745
SLC31A1	4	0.45529	0.63656	1	10898	2	-4.1754	0.014293	0.027359	0.871955	598	2	-4.1754
PHEX	4	0.88745	0.89759	1	15957	1	-4.1762	0.25978	0.25999	1	4773	1	-4.1762
TMEM131	4	0.98289	0.98293	1	18268	0	-4.1767	0.011198	0.022025	0.844064	496	1	-4.1767
PJA1	4	0.92837	0.92865	1	16738	1	-4.1808	0.068195	0.091704	0.980068	1788	1	-4.1808
ZBTB1	4	0.5026	0.67112	1	11463	2	-4.184	0.016135	0.030632	0.895199	654	2	-4.184
CLEC12B	4	0.1386	0.29602	0.941756	6004	2	-4.1848	0.010702	0.021168	0.841307	480	2	-4.1848
VAMP3	4	0.46675	0.64496	1	11031	2	-4.1859	0.014711	0.028121	0.872517	616	2	-4.1859
ITPRIP	4	0.12286	0.27207	0.914211	5687	2	-4.1896	0.010435	0.020714	0.833486	475	2	-4.1896
CTNNB1	4	0.20661	0.39414	1	7399	1	-4.1905	0.023349	0.043033	0.920939	887	2	-4.1905
HLA-DPA1	4	0.76841	0.84047	1	14676	1	-4.1918	0.026923	0.049096	0.924865	1008	2	-4.1918
FLVCR2	4	0.50556	0.67333	1	11491	1	-4.1937	0.024353	0.044729	0.924212	922	2	-4.1937
PPAPDC1A	4	0.13525	0.29094	0.936963	5931	2	-4.1961	0.0022262	0.006173	0.634329	185	2	-4.1961
GDF3	4	0.96242	0.96235	1	17673	0	-4.1974	0.034028	0.060993	0.943843	1230	2	-4.1974
C8orf89	4	0.61285	0.7546	1	12952	2	-4.1994	0.020275	0.037766	0.90939	793	2	-4.1994
RHOC	4	0.60873	0.7514	1	12887	2	-4.2006	0.020824	0.038696	0.913238	807	2	-4.2006
KCNC3	4	0.90849	0.91227	1	16330	1	-4.201	0.028883	0.05241	0.930848	1069	2	-4.201
NUPL2	4	0.57514	0.72566	1	12391	1	-4.2026	0.19736	0.20192	1	3714	1	-4.2026
INSM1	4	0.16919	0.34098	0.983883	6617	1	-4.2042	0.34735	0.34661	1	6355	0	-4.2042
PXMP2	4	0.8456	0.87362	1	15408	1	-4.2056	0.34353	0.34281	1	6276	0	-4.2056
C14orf159	4	0.36003	0.56719	1	9919	1	-4.2067	0.030338	0.054842	0.931542	1122	2	-4.2067
C1orf159	4	0.98925	0.98929	1	18477	0	-4.2113	0.099707	0.1174	1	2222	1	-4.2113
CEP89	4	0.93325	0.93317	1	16865	1	-4.212	0.027258	0.049679	0.924865	1023	2	-4.212
KIAA1456	4	0.75284	0.83475	1	14567	1	-4.2131	0.065408	0.089404	0.974903	1752	1	-4.2131
CIDEC	4	0.81395	0.85889	1	15064	1	-4.2153	0.11281	0.12836	1	2393	1	-4.2153
SIGLECL1	4	0.98906	0.98911	1	18467	0	-4.2181	0.12288	0.13673	1	2529	1	-4.2181
CCNYL1	4	0.27542	0.48621	1	8761	2	-4.2195	0.0071888	0.015003	0.770853	371	2	-4.2195
ZNF672	4	0.52146	0.6852	1	11675	1	-4.2226	0.033858	0.060696	0.943843	1223	2	-4.2226
DEXI	4	0.23948	0.439	1	8019	2	-4.227	0.0095975	0.019235	0.815943	449	2	-4.227
CTSV	4	0.22095	0.41392	1	7691	2	-4.2277	0.014631	0.027975	0.871955	613	2	-4.2277
GPR32	4	0.57378	0.72463	1	12372	2	-4.2287	0.01989	0.037113	0.90939	776	2	-4.2287
CDKN2A	4	0.042158	0.12438	0.695742	3411	2	-4.2311	0.0044518	0.010113	0.697805	277	2	-4.2311
ADGRG3	4	0.18735	0.36704	1	7006	2	-4.2319	0.033816	0.060627	0.943843	1221	2	-4.2319
LRFN4	4	0.61407	0.75559	1	12979	2	-4.2356	0.021097	0.039162	0.914273	817	2	-4.2356
ZAK	4	0.22424	0.41845	1	7749	1	-4.2366	0.26178	0.26186	1	4804	1	-4.2366
CUZD1	4	0.87385	0.88914	1	15769	1	-4.2373	0.033208	0.059606	0.941276	1208	1	-4.2373
ZNF333	4	0.20947	0.39809	1	7459	2	-4.2379	0.0095085	0.019073	0.815943	445	2	-4.2379
MYL3	4	0.79821	0.85218	1	14914	1	-4.2391	0.19473	0.19954	1	3670	1	-4.2391
TEX14	4	0.89835	0.90494	1	16151	1	-4.2394	0.29547	0.29473	1	5399	1	-4.2394
APOBEC3D	4	0.99491	0.99495	1	18725	0	-4.2395	0.27233	0.27211	1	4991	1	-4.2395
SGCE	4	0.78829	0.84811	1	14829	1	-4.2406	0.031118	0.056153	0.9384	1141	2	-4.2406
C1QTNF2	4	0.77394	0.84254	1	14721	1	-4.2407	0.036853	0.065744	0.947265	1320	2	-4.2407
TDRD7	4	0.54236	0.70087	1	11931	1	-4.244	0.45918	0.45874	1	8312	0	-4.244
CAPZA2	4	0.75522	0.83559	1	14584	1	-4.2459	0.028824	0.052322	0.930848	1067	2	-4.2459
PPP1R32	4	0.99284	0.99289	1	18635	0	-4.2552	0.14547	0.15611	1	2880	1	-4.2552
CARHSP1	4	0.0051538	0.018003	0.344784	996	1	-4.2558	0.36259	0.36204	1	6615	0	-4.2558
PLD6	4	0.7253	0.82515	1	14388	1	-4.2613	0.034453	0.061719	0.943843	1246	2	-4.2613
LINS	4	0.88745	0.89759	1	15958	1	-4.2657	0.032798	0.058934	0.941276	1191	2	-4.2657
MYOT	4	0.67077	0.80009	1	13881	1	-4.2663	0.22205	0.22456	1	4122	1	-4.2663
RCOR1	4	0.37201	0.57582	1	10021	2	-4.2708	0.023203	0.042781	0.920939	885	1	-4.2708
STAR	4	0.50822	0.67527	1	11511	2	-4.2713	0.019483	0.03642	0.908739	766	2	-4.2713
SIRT2	4	0.99271	0.99276	1	18627	0	-4.2715	0.03106	0.056049	0.9384	1138	1	-4.2715
NIM1K	4	0.97236	0.97232	1	17969	0	-4.2731	0.040344	0.069438	0.948659	1398	1	-4.2731
RING1	4	0.54279	0.7012	1	11933	1	-4.277	0.24124	0.24246	1	4451	1	-4.277
VDAC3	4	0.47939	0.65423	1	11174	2	-4.2773	0.024026	0.044173	0.921908	911	2	-4.2773
C2orf15	4	0.93857	0.93851	1	17016	0	-4.278	0.15415	0.16366	1	3018	1	-4.278
TAS2R13	4	0.93033	0.93042	1	16783	1	-4.2783	0.30438	0.30367	1	5566	0	-4.2783
MOB3A	4	0.39891	0.59539	1	10286	2	-4.2787	0.14859	0.15879	1	2928	1	-4.2787
NFATC4	4	0.36764	0.5727	1	9979	2	-4.2797	0.021839	0.040421	0.914273	842	2	-4.2797
CSGALNACT1	4	0.087521	0.21638	0.844786	4890	2	-4.2822	0.0068178	0.014365	0.762794	355	2	-4.2822
BCL6B	4	0.31393	0.53408	1	9505	1	-4.2823	0.33851	0.33781	1	6187	0	-4.2823
NFATC2	4	0.93998	0.93996	1	17064	0	-4.2858	0.37918	0.37862	1	6907	0	-4.2858
ARMC3	4	0.62986	0.76804	1	13210	2	-4.2878	0.024344	0.044712	0.924212	921	2	-4.2878
ACAP2	4	0.39369	0.59153	1	10227	2	-4.2896	0.016248	0.030839	0.896709	656	2	-4.2896
SPAG5	4	0.94484	0.94472	1	17195	0	-4.2899	0.2052	0.20899	1	3840	1	-4.2899
MRPS5	4	0.82621	0.8643	1	15186	1	-4.2908	0.02912	0.052815	0.930848	1078	2	-4.2908
ETV3L	4	0.25959	0.46568	1	8425	2	-4.2928	0.012771	0.024704	0.867459	543	2	-4.2928
LPAR1	4	0.96639	0.96633	1	17784	0	-4.296	0.14677	0.15722	1	2898	1	-4.296
LRRC40	4	0.73944	0.82991	1	14476	1	-4.2994	0.002854	0.0072863	0.65823	209	2	-4.2994
MRAS	4	0.89564	0.90305	1	16096	1	-4.2996	0.13625	0.14809	1	2736	1	-4.2996
KLK5	4	0.7474	0.83279	1	14531	1	-4.3004	0.19865	0.20308	1	3739	1	-4.3004
PRRT2	4	0.82217	0.86252	1	15143	1	-4.301	0.018765	0.035168	0.908426	737	2	-4.301
KCNG2	4	0.58477	0.73293	1	12524	1	-4.3067	0.037414	0.0667	0.947406	1341	2	-4.3067
FNIP1	4	0.9163	0.91835	1	16480	1	-4.3087	0.036513	0.065173	0.947265	1311	2	-4.3087
L3MBTL3	4	0.90594	0.91036	1	16275	1	-4.3104	0.086603	0.10666	0.999328	2040	1	-4.3104
VASP	4	0.98549	0.9855	1	18359	0	-4.3136	0.09563	0.11405	1	2172	1	-4.3136
NDUFAF1	4	0.99257	0.99264	1	18622	0	-4.3153	0.31055	0.3099	1	5675	0	-4.3153
KIF25	4	0.96391	0.96387	1	17719	0	-4.317	0.32358	0.32281	1	5919	0	-4.317
NEFH	4	0.39473	0.59232	1	10241	2	-4.3177	0.020663	0.038425	0.913238	803	2	-4.3177
COA7	4	0.99189	0.99196	1	18594	0	-4.3178	0.35757	0.35695	1	6528	0	-4.3178
ZP4	4	0.63234	0.76995	1	13247	2	-4.3186	0.026201	0.047878	0.924865	985	2	-4.3186
C5orf63	4	0.76039	0.8375	1	14620	1	-4.3194	0.13159	0.14411	1	2657	1	-4.3194
LDLRAD4	4	0.84892	0.87536	1	15450	1	-4.3214	0.021605	0.040032	0.914273	834	1	-4.3214
GEMIN7	4	0.94605	0.94599	1	17228	0	-4.3214	0.20828	0.21183	1	3898	1	-4.3214
MAFG	4	0.63683	0.7734	1	13318	1	-4.3225	0.035644	0.063687	0.944046	1286	2	-4.3225
LOC643802	4	0.49384	0.66475	1	11351	2	-4.3267	0.027265	0.049695	0.924865	1024	1	-4.3267
SELV	4	0.37858	0.58058	1	10089	2	-4.3271	0.01725	0.03258	0.896709	692	2	-4.3271
ASH2L	4	0.60576	0.74906	1	12837	1	-4.3274	0.036045	0.064364	0.946613	1296	2	-4.3274
CITED2	4	0.96185	0.96176	1	17656	0	-4.3275	0.0058847	0.012731	0.754349	322	1	-4.3275
FTL	4	0.99467	0.99472	1	18713	0	-4.3298	0.30338	0.30268	1	5545	0	-4.3298
KRTAP12-3	4	0.089781	0.2201	0.850044	4945	2	-4.3321	0.0080118	0.016424	0.800806	392	2	-4.3321
DERL3	4	0.13264	0.287	0.933336	5872	2	-4.3327	0.0096749	0.019375	0.815943	453	2	-4.3327
CPA5	4	0.67981	0.80718	1	14047	1	-4.3353	0.067151	0.090846	0.978772	1774	1	-4.3353
OR9I1	4	0.1881	0.36806	1	7024	2	-4.3362	0.032756	0.058861	0.941276	1189	2	-4.3362
DCAF15	4	0.95068	0.95062	1	17361	0	-4.3364	0.16661	0.17449	1	3225	1	-4.3364
UBE3A	4	0.98263	0.98265	1	18261	0	-4.3402	0.1245	0.13809	1	2557	1	-4.3402
TCP10L2	4	0.17352	0.34719	0.990277	6696	1	-4.3402	0.20674	0.21043	1	3872	1	-4.3402
MGEA5	4	0.506	0.67366	1	11497	2	-4.3414	0.0025925	0.0068118	0.649881	199	2	-4.3414
PARP2	4	0.014572	0.047702	0.493365	1844	2	-4.3424	0.013459	0.025886	0.867459	567	2	-4.3424
CILP	4	0.67088	0.80016	1	13890	2	-4.3427	0.029259	0.053053	0.930848	1083	2	-4.3427
ZNF813	4	0.7592	0.83705	1	14611	1	-4.344	0.33632	0.33562	1	6146	0	-4.344
NLRP7	4	0.97807	0.97812	1	18129	0	-4.347	0.39534	0.39491	1	7168	0	-4.347
TAS2R43	4	0.65268	0.78574	1	13574	2	-4.3476	0.028804	0.052284	0.930848	1066	2	-4.3476
CGRRF1	4	0.4683	0.64608	1	11055	2	-4.3498	0.020884	0.038798	0.913238	811	2	-4.3498
ETNK1	4	0.84354	0.87256	1	15384	1	-4.3536	0.032777	0.058896	0.941276	1190	2	-4.3536
NACC2	4	0.49629	0.66659	1	11389	2	-4.3546	0.0052582	0.011574	0.725483	304	2	-4.3546
GPI	4	0.96748	0.96743	1	17811	0	-4.3566	0.2452	0.24618	1	4524	1	-4.3566
ATP6V0A1	4	0.83066	0.86638	1	15243	1	-4.3578	0.39184	0.39135	1	7112	0	-4.3578
STK32A	4	0.99053	0.99056	1	18534	0	-4.3587	0.31304	0.31243	1	5718	0	-4.3587
MTMR1	4	0.52343	0.68666	1	11692	1	-4.361	0.20334	0.20728	1	3815	1	-4.361
JAK3	4	0.82287	0.86283	1	15152	1	-4.3616	0.13357	0.14577	1	2691	1	-4.3616
KLHL30	4	0.84923	0.87551	1	15452	1	-4.3618	0.037051	0.066066	0.947265	1329	2	-4.3618
FAM160A1	4	0.37239	0.57608	1	10023	2	-4.3625	0.025656	0.046972	0.924865	963	2	-4.3625
TMEM164	4	0.93487	0.93477	1	16913	1	-4.364	0.29139	0.29074	1	5334	1	-4.364
TMPRSS9	4	0.91195	0.91496	1	16387	1	-4.3641	0.017731	0.033394	0.905184	705	2	-4.3641
ANKUB1	4	0.95229	0.95217	1	17398	0	-4.3649	0.20745	0.21108	1	3883	1	-4.3649
ENOX2	4	0.5405	0.69943	1	11902	1	-4.3705	0.25861	0.25889	1	4749	1	-4.3705
CCDC88A	4	0.6756	0.80386	1	13965	2	-4.3712	0.03167	0.05708	0.939774	1158	2	-4.3712
LOC728485	4	0.97913	0.97918	1	18153	0	-4.3737	0.18848	0.1939	1	3567	1	-4.3737
ABHD3	4	0.89835	0.90494	1	16154	1	-4.3746	0.033531	0.06018	0.943843	1215	2	-4.3746
APOH	4	0.92988	0.93	1	16776	1	-4.3824	0.2204	0.22301	1	4096	1	-4.3824
SERINC4	4	0.23852	0.43772	1	7999	2	-4.3832	0.055954	0.081823	0.96646	1618	1	-4.3832
KMT2D	4	0.15935	0.32663	0.969377	6431	2	-4.384	0.012001	0.023384	0.859124	519	2	-4.384
NDUFA3	4	0.94876	0.94872	1	17303	0	-4.384	0.30705	0.30632	1	5618	0	-4.384
MRO	4	0.98832	0.98834	1	18449	0	-4.387	0.027368	0.049864	0.925286	1028	1	-4.387
ZNF584	4	0.82657	0.86449	1	15189	1	-4.3898	0.31951	0.31882	1	5841	0	-4.3898
EMP3	4	0.57438	0.7251	1	12382	2	-4.3902	0.027038	0.049293	0.924865	1015	2	-4.3902
PRAMEF8	4	0.9423	0.94223	1	17127	0	-4.3929	0.2279	0.22997	1	4220	1	-4.3929
AHSP	4	0.9049	0.90957	1	16257	1	-4.3939	0.037161	0.066265	0.947406	1334	2	-4.3939
RDH12	4	0.57863	0.72827	1	12438	2	-4.3947	0.027789	0.050565	0.928021	1039	2	-4.3947
TBX19	4	0.077606	0.20039	0.820502	4664	2	-4.3967	0.018633	0.034959	0.908426	732	2	-4.3967
GPR85	4	0.61716	0.75801	1	13023	2	-4.398	0.029906	0.054129	0.930848	1107	2	-4.398
FAM174A	4	0.63013	0.76825	1	13220	1	-4.3984	0.036002	0.064295	0.946613	1295	2	-4.3984
SLX4IP	4	0.85137	0.87663	1	15477	1	-4.3992	0.32296	0.32219	1	5909	0	-4.3992
OR51I1	4	0.681	0.80809	1	14073	1	-4.3994	0.24103	0.24226	1	4448	1	-4.3994
NUDT19	4	0.89278	0.90108	1	16042	1	-4.3999	0.034463	0.061735	0.943843	1247	2	-4.3999
SRGAP3	4	0.2964	0.51281	1	9172	2	-4.4006	0.031866	0.057379	0.940072	1164	2	-4.4006
NSUN2	4	0.56608	0.71886	1	12247	1	-4.4007	0.13597	0.14786	1	2732	1	-4.4007
C17orf58	4	0.43827	0.62404	1	10721	2	-4.402	0.024078	0.044258	0.921908	914	2	-4.402
HIST1H2BF	4	0.84761	0.87467	1	15435	1	-4.402	0.25622	0.25662	1	4707	1	-4.402
DMPK	4	0.98126	0.98129	1	18222	0	-4.4021	0.046176	0.073969	0.952749	1482	1	-4.4021
PARP8	4	0.11867	0.26553	0.907275	5592	1	-4.4039	0.17363	0.18071	1	3343	1	-4.4039
OR6K2	4	0.52677	0.68914	1	11734	1	-4.4041	0.17816	0.18474	1	3413	1	-4.4041
ITPKA	4	0.16814	0.33941	0.983807	6590	1	-4.4049	0.09193	0.11101	1	2117	1	-4.4049
KRTAP2-3	4	0.074271	0.19489	0.810327	4591	2	-4.4052	0.01238	0.024031	0.862584	532	2	-4.4052
NDUFA2	4	0.97675	0.97675	1	18091	0	-4.411	0.28342	0.28294	1	5191	1	-4.411
CNTD2	4	0.97524	0.97518	1	18047	0	-4.4111	0.18151	0.18773	1	3464	1	-4.4111
CCDC97	4	0.57546	0.7259	1	12394	2	-4.4145	0.028716	0.052125	0.930848	1063	2	-4.4145
KLK9	4	0.24354	0.44434	1	8087	2	-4.417	0.017219	0.032522	0.896709	691	2	-4.417
HMGB3	4	0.079012	0.20272	0.824744	4694	2	-4.4178	0.14052	0.15186	1	2805	1	-4.4178
ZNF71	4	0.93906	0.93903	1	17036	0	-4.4193	0.30601	0.30528	1	5596	0	-4.4193
FAM86B2	4	0.95407	0.95396	1	17442	0	-4.4197	0.19918	0.20355	1	3749	1	-4.4197
PRR5-ARHGAP8	4	0.95211	0.952	1	17394	0	-4.4217	0.15063	0.16057	1	2961	1	-4.4217
ZNF528	4	0.639	0.7751	1	13350	2	-4.4227	0.031404	0.056651	0.938634	1151	2	-4.4227
ACP1	4	0.11745	0.26367	0.905236	5566	1	-4.4229	0.03571	0.063801	0.944046	1289	1	-4.4229
AHDC1	4	0.29682	0.51338	1	9177	1	-4.4229	0.272	0.27179	1	4984	1	-4.4229
LOC643355	4	0.32917	0.54497	1	9628	2	-4.4248	0.018934	0.035471	0.908426	744	2	-4.4248
KIAA1147	4	0.6126	0.7544	1	12946	1	-4.4254	0.32456	0.32383	1	5936	0	-4.4254
SYPL2	4	0.97823	0.97827	1	18133	0	-4.427	0.2507	0.25136	1	4612	1	-4.427
MYH8	4	0.7947	0.85073	1	14885	1	-4.4271	0.28701	0.28643	1	5252	1	-4.4271
HAMP	4	0.89799	0.9047	1	16146	1	-4.4273	0.036601	0.065337	0.947265	1312	2	-4.4273
CDV3	4	0.79925	0.85261	1	14925	1	-4.4273	0.14071	0.15201	1	2810	1	-4.4273
ATAD3C	4	0.99615	0.99618	1	18811	0	-4.4287	0.0015456	0.0042791	0.571938	143	1	-4.4287
OR11H6	4	0.34179	0.55404	1	9734	1	-4.4292	0.048855	0.076061	0.953094	1524	1	-4.4292
SYNPR	4	0.28328	0.49633	1	8896	1	-4.4311	0.059364	0.084524	0.969694	1666	1	-4.4311
TAAR5	4	0.66903	0.79874	1	13860	1	-4.432	0.036634	0.065391	0.947265	1315	2	-4.432
ATG2A	4	0.87243	0.88833	1	15755	1	-4.4347	0.1699	0.17739	1	3281	1	-4.4347
MPV17L2	4	0.76841	0.84047	1	14677	1	-4.435	0.35209	0.35138	1	6441	0	-4.435
TBXAS1	4	0.61716	0.75801	1	13027	2	-4.4381	0.031312	0.056495	0.938634	1146	2	-4.4381
LY6G5B	4	0.94502	0.9449	1	17201	0	-4.4385	0.31023	0.3096	1	5669	0	-4.4385
CCDC15	4	0.34288	0.55481	1	9748	2	-4.439	0.025881	0.047347	0.924865	971	2	-4.439
PCNXL2	4	0.099697	0.23598	0.868673	5186	2	-4.4417	0.011049	0.021769	0.844064	492	2	-4.4417
TMEM126B	4	0.37104	0.5751	1	10012	2	-4.4425	0.021735	0.040252	0.914273	840	2	-4.4425
AP5B1	4	0.94642	0.94635	1	17244	0	-4.4433	0.047036	0.074626	0.953094	1493	1	-4.4433
ERP29	4	0.039429	0.11724	0.677577	3302	1	-4.4454	0.35809	0.35746	1	6538	0	-4.4454
ZIC1	4	0.29941	0.51662	1	9238	1	-4.4468	0.29285	0.29219	1	5359	1	-4.4468
CCDC184	4	0.88565	0.89638	1	15931	1	-4.4498	0.032441	0.05835	0.941276	1179	1	-4.4498
ZNF776	4	0.59347	0.73968	1	12661	1	-4.45	0.21783	0.22063	1	4055	1	-4.45
KANSL1L	4	0.14582	0.30678	0.952537	6153	1	-4.4548	0.27604	0.27568	1	5062	1	-4.4548
PRKAB1	4	0.031261	0.095406	0.636253	2863	2	-4.456	0.0083148	0.016964	0.803704	401	2	-4.456
CD209	4	0.69678	0.81609	1	14233	1	-4.4568	0.2637	0.26372	1	4834	1	-4.4568
GLUD2	4	0.32254	0.54015	1	9571	1	-4.4572	0.3082	0.3075	1	5635	0	-4.4572
MYLPF	4	0.83023	0.86617	1	15238	1	-4.4591	0.25559	0.25602	1	4695	1	-4.4591
ACTR5	4	0.88894	0.89852	1	15978	1	-4.4602	0.047794	0.075221	0.953094	1507	1	-4.4602
NR4A1	4	0.95229	0.95217	1	17397	0	-4.4605	0.044049	0.072343	0.951335	1452	1	-4.4605
ANTXR1	4	0.6756	0.80386	1	13966	2	-4.4613	0.036612	0.065351	0.947265	1313	2	-4.4613
TTC33	4	0.8285	0.86535	1	15216	1	-4.4614	0.043948	0.072264	0.951335	1450	1	-4.4614
VAX1	4	0.71579	0.82205	1	14338	1	-4.462	0.23341	0.23515	1	4317	1	-4.462
DKK3	4	0.64211	0.77753	1	13412	2	-4.4621	0.035299	0.06312	0.944046	1272	2	-4.4621
HLA-DMA	4	0.93161	0.93159	1	16823	1	-4.4638	0.28778	0.28719	1	5264	1	-4.4638
RABGAP1	4	0.51703	0.68183	1	11617	2	-4.4675	0.028775	0.052226	0.930848	1065	2	-4.4675
SPINK1	4	0.026723	0.082957	0.607031	2606	2	-4.4676	0.0081104	0.016595	0.802568	395	2	-4.4676
RASL12	4	0.37808	0.58022	1	10082	2	-4.4678	0.30995	0.30931	1	5665	0	-4.4678
RGS7BP	4	0.13155	0.28532	0.931839	5845	2	-4.4685	0.013051	0.025186	0.867459	552	2	-4.4685
ZNF283	4	0.9642	0.96417	1	17725	0	-4.4689	0.3117	0.31109	1	5694	0	-4.4689
CIB4	4	0.94733	0.9473	1	17266	0	-4.4701	0.25638	0.25679	1	4709	1	-4.4701
C8orf22	4	0.99438	0.99443	1	18701	0	-4.4706	0.18389	0.18987	1	3499	1	-4.4706
OR10H5	4	0.89116	0.90003	1	16015	1	-4.4706	0.20723	0.21088	1	3879	1	-4.4706
MMP10	4	0.35383	0.56268	1	9857	1	-4.4712	0.14094	0.15222	1	2815	1	-4.4712
PPAT	4	0.58121	0.73025	1	12481	1	-4.4721	0.27448	0.27418	1	5031	1	-4.4721
BST2	4	0.98493	0.98495	1	18341	0	-4.4726	0.39527	0.39483	1	7167	0	-4.4726
NOXA1	4	0.26659	0.47481	1	8579	1	-4.4752	0.19255	0.1976	1	3637	1	-4.4752
FHL5	4	0.06748	0.18365	0.790709	4435	2	-4.4799	0.010342	0.020541	0.830019	473	2	-4.4799
FIGN	4	0.92054	0.92184	1	16564	1	-4.4825	0.053894	0.080207	0.964482	1589	1	-4.4825
SYNGR4	4	0.25842	0.46417	1	8400	2	-4.4837	0.022327	0.041281	0.914273	859	1	-4.4837
SNX13	4	0.058813	0.16637	0.762843	4162	2	-4.4886	0.010865	0.021451	0.843221	485	2	-4.4886
PWWP2B	4	0.94876	0.94872	1	17299	0	-4.4887	0.32139	0.32067	1	5877	0	-4.4887
LY9	4	0.94588	0.9458	1	17220	0	-4.4904	0.054397	0.080595	0.964543	1596	1	-4.4904
FAM101A	4	0.65495	0.78751	1	13611	1	-4.4907	0.076619	0.09849	0.988955	1903	1	-4.4907
SMIM9	4	0.54011	0.69915	1	11901	1	-4.4916	0.17934	0.18577	1	3432	1	-4.4916
PCDHB14	4	0.81289	0.85842	1	15051	1	-4.4921	0.012289	0.023876	0.862049	529	1	-4.4921
CD300LF	4	0.54484	0.70277	1	11961	2	-4.4926	0.031271	0.056428	0.938634	1145	2	-4.4926
IGF2R	4	0.64385	0.77891	1	13438	2	-4.4932	0.037514	0.066871	0.947406	1346	2	-4.4932
MAP7	4	0.62267	0.76235	1	13110	2	-4.496	0.035795	0.063934	0.944046	1292	2	-4.496
ZDHHC16	4	0.57378	0.72463	1	12371	2	-4.499	0.033237	0.05965	0.941276	1210	2	-4.499
FANCG	4	0.82143	0.86218	1	15137	1	-4.4993	0.32409	0.32335	1	5926	0	-4.4993
ZIK1	4	0.435	0.62166	1	10680	2	-4.5014	0.026799	0.048895	0.924865	1002	2	-4.5014
BAG6	4	0.91652	0.91852	1	16484	1	-4.5022	0.22331	0.22576	1	4143	1	-4.5022
CLIP1	4	0.22893	0.42482	1	7838	1	-4.5052	0.43101	0.43057	1	7809	0	-4.5052
GBP1	4	0.98556	0.98557	1	18363	0	-4.5054	0.078888	0.10036	0.994735	1928	1	-4.5054
CORIN	4	0.022154	0.070073	0.571881	2335	2	-4.5078	0.035687	0.063758	0.944046	1288	2	-4.5078
LYL1	4	0.99107	0.99112	1	18557	0	-4.5078	0.17472	0.18169	1	3363	1	-4.5078
PSKH2	4	0.86499	0.88405	1	15674	1	-4.5084	0.0092728	0.018661	0.815148	437	1	-4.5084
RUSC1	4	0.07479	0.19574	0.811869	4603	1	-4.5118	0.54024	0.5395	1	9710	0	-4.5118
NLRP2	4	0.55899	0.71351	1	12145	2	-4.5119	0.032965	0.059218	0.941276	1199	2	-4.5119
SERPINA12	4	0.7437	0.83146	1	14500	1	-4.5123	0.068345	0.091818	0.980068	1790	1	-4.5123
RAVER1	4	0.25163	0.45513	1	8269	1	-4.5165	0.19072	0.19593	1	3603	1	-4.5165
CXCL5	4	0.2993	0.51649	1	9226	2	-4.5174	0.022346	0.041314	0.914273	861	2	-4.5174
ASAH2	4	0.89066	0.89966	1	16005	1	-4.5176	0.015039	0.028733	0.88287	621	1	-4.5176
RAB4B	4	0.98703	0.98706	1	18410	0	-4.5176	0.31793	0.31728	1	5808	0	-4.5176
SRRM5	4	0.62586	0.76489	1	13147	1	-4.5263	0.074098	0.096449	0.986546	1868	1	-4.5263
ARHGAP31	4	0.41453	0.60672	1	10460	1	-4.5274	0.060415	0.085343	0.971017	1679	1	-4.5274
KLRC4	4	0.61647	0.75746	1	13010	1	-4.5291	0.13494	0.14698	1	2715	1	-4.5291
CABYR	4	0.61599	0.75708	1	13006	2	-4.5303	0.037381	0.066645	0.947406	1339	2	-4.5303
LOC100129083	4	0.8935	0.90158	1	16054	1	-4.5309	0.36792	0.36738	1	6716	0	-4.5309
IGFBPL1	4	0.13944	0.29727	0.942703	6022	1	-4.531	0.24405	0.24506	1	4504	1	-4.531
ELMSAN1	4	0.94359	0.9435	1	17161	0	-4.531	0.30158	0.30089	1	5510	0	-4.531
FAM109A	4	0.71257	0.82097	1	14317	1	-4.5313	0.079381	0.10076	0.994735	1936	1	-4.5313
NFX1	4	0.71543	0.82191	1	14337	1	-4.5323	0.039582	0.068839	0.948659	1384	1	-4.5323
ZNF112	4	0.6052	0.74864	1	12833	2	-4.533	0.036776	0.06562	0.947265	1317	2	-4.533
RIOK3	4	0.78409	0.84647	1	14806	1	-4.5354	0.067897	0.091444	0.979568	1784	1	-4.5354
DAZAP1	4	0.6765	0.80453	1	13982	1	-4.5364	0.22158	0.2241	1	4115	1	-4.5364
SH2D7	4	0.72262	0.82427	1	14373	1	-4.5393	0.238	0.2394	1	4392	1	-4.5393
CHST8	4	0.68033	0.80757	1	14050	2	-4.5413	0.30669	0.30597	1	5610	0	-4.5413
RAB11FIP5	4	0.64294	0.7782	1	13418	1	-4.5415	0.1131	0.1286	1	2397	1	-4.5415
AGBL4	4	0.034639	0.10455	0.65431	3050	2	-4.5426	0.15655	0.16576	1	3054	1	-4.5426
PRR4	4	0.96654	0.96649	1	17789	0	-4.5429	0.18362	0.18964	1	3494	1	-4.5429
NRG4	4	0.56495	0.718	1	12228	1	-4.5434	0.22097	0.22352	1	4105	1	-4.5434
HMGB2	4	0.63822	0.77449	1	13337	1	-4.5474	0.34514	0.34443	1	6308	0	-4.5474
KCNA5	4	0.021553	0.068342	0.566691	2302	1	-4.5483	0.20303	0.20701	1	3810	1	-4.5483
PRKAR2B	4	0.28934	0.50408	1	9034	2	-4.5489	0.023412	0.043145	0.920939	890	2	-4.5489
FAM83B	4	0.61948	0.75985	1	13059	2	-4.5496	0.13545	0.14743	1	2723	1	-4.5496
VPS13A	4	0.65542	0.78788	1	13620	2	-4.5528	0.19896	0.20334	1	3745	1	-4.5528
AKAP13	4	0.1023	0.24002	0.874851	5237	1	-4.5539	0.2563	0.25671	1	4708	1	-4.5539
ZNF536	4	0.6426	0.77793	1	13414	1	-4.5543	0.15318	0.16282	1	3000	1	-4.5543
BAZ2A	4	0.93789	0.93785	1	16995	0	-4.5544	0.231	0.23285	1	4275	1	-4.5544
NADK	4	0.23517	0.4333	1	7943	1	-4.5571	0.26931	0.26911	1	4938	1	-4.5571
TMEM117	4	0.4749	0.65096	1	11129	2	-4.5574	0.031804	0.057282	0.939774	1163	2	-4.5574
OR2T1	4	0.49579	0.66619	1	11381	1	-4.5588	0.099514	0.11723	1	2218	1	-4.5588
FN3K	4	0.00023589	0.00088556	0.115141	146	2	-4.5602	0.021675	0.040143	0.914273	836	2	-4.5602
CNIH4	4	0.1847	0.36328	0.998852	6945	2	-4.561	0.029041	0.052676	0.930848	1075	2	-4.561
SIRPA	4	0.73366	0.82795	1	14445	1	-4.5616	0.026752	0.048803	0.924865	1000	1	-4.5616
SHOX2	4	0.89799	0.9047	1	16140	1	-4.5618	0.38057	0.38004	1	6933	0	-4.5618
VPS36	4	0.62922	0.76753	1	13201	2	-4.5644	0.19518	0.19995	1	3679	1	-4.5644
IFNAR2	4	0.60335	0.74722	1	12810	1	-4.5655	0.34212	0.34141	1	6248	0	-4.5655
APOBEC3H	4	0.25386	0.4582	1	8318	2	-4.5679	0.031353	0.056574	0.938634	1149	2	-4.5679
CCDC73	4	0.49771	0.66761	1	11405	1	-4.5682	0.24456	0.24554	1	4513	1	-4.5682
SCLT1	4	0.95907	0.95899	1	17573	0	-4.5686	0.089587	0.10907	1	2081	1	-4.5686
SOX2	4	0.11334	0.25739	0.899716	5464	1	-4.5691	0.30987	0.30924	1	5663	0	-4.5691
SHISA7	4	0.85703	0.87968	1	15557	1	-4.5692	0.38899	0.38847	1	7068	0	-4.5692
TGIF2LY	4	0.22394	0.41804	1	7746	1	-4.5705	0.27912	0.27872	1	5109	1	-4.5705
NLRP9	4	0.21611	0.40737	1	7606	1	-4.5707	0.27896	0.27856	1	5106	1	-4.5707
ARHGEF1	4	0.97933	0.97937	1	18158	0	-4.5713	0.057209	0.082809	0.967408	1635	1	-4.5713
LGALS3	4	0.39961	0.59591	1	10292	2	-4.5731	0.029021	0.052647	0.930848	1074	2	-4.5731
HSH2D	4	0.55029	0.70693	1	12031	2	-4.5734	0.036919	0.065856	0.947265	1323	2	-4.5734
SPATA20	4	0.98368	0.98369	1	18298	0	-4.5741	0.31209	0.31147	1	5702	0	-4.5741
GALT	4	0.95124	0.95116	1	17375	0	-4.5742	0.33905	0.33835	1	6194	0	-4.5742
ZNF416	4	0.87035	0.88712	1	15730	1	-4.5745	0.27196	0.27174	1	4983	1	-4.5745
PRKCI	4	0.59392	0.73999	1	12664	2	-4.5762	0.056607	0.082333	0.967408	1626	1	-4.5762
TAAR2	4	0.97444	0.97438	1	18035	0	-4.5788	0.053291	0.07969	0.962687	1582	1	-4.5788
PDCD1LG2	4	0.19671	0.38027	1	7201	2	-4.5792	0.020435	0.038031	0.909745	798	2	-4.5792
PATE1	4	0.77352	0.84239	1	14718	1	-4.5798	0.37011	0.36958	1	6748	0	-4.5798
TRIM3	4	0.8298	0.86596	1	15227	1	-4.5803	0.16803	0.17574	1	3249	1	-4.5803
CCND2	4	0.0083844	0.028497	0.404014	1341	2	-4.5825	0.035612	0.063632	0.944046	1285	2	-4.5825
NUDT10	4	0.24992	0.45285	1	8232	1	-4.5828	0.28387	0.28334	1	5198	1	-4.5828
FGF8	4	0.89696	0.90397	1	16119	1	-4.5854	0.32033	0.31962	1	5855	0	-4.5854
SP5	4	0.92535	0.92595	1	16670	1	-4.5857	0.39663	0.3962	1	7192	0	-4.5857
MITF	4	0.19287	0.37485	1	7110	2	-4.5868	0.020031	0.037341	0.90939	782	2	-4.5868
RGL2	4	0.89718	0.90412	1	16128	1	-4.5902	0.0028017	0.0071878	0.65823	207	1	-4.5902
FOXD3	4	0.32039	0.53862	1	9553	2	-4.5905	0.095728	0.11413	1	2173	1	-4.5905
TMED4	4	0.55788	0.71268	1	12130	2	-4.5915	0.099804	0.11747	1	2224	1	-4.5915
TFAP2C	4	0.24749	0.44965	1	8179	2	-4.5921	0.02309	0.04256	0.919153	883	2	-4.5921
KCNG3	4	0.92426	0.92504	1	16652	1	-4.5921	0.070133	0.093264	0.980721	1817	1	-4.5921
BORA	4	0.34683	0.55764	1	9787	1	-4.5921	0.16125	0.16979	1	3137	1	-4.5921
CBX3	4	0.33507	0.54916	1	9674	2	-4.5941	0.027537	0.050156	0.927117	1032	2	-4.5941
CCT8	4	0.96298	0.9629	1	17691	0	-4.5941	0.20029	0.20456	1	3770	1	-4.5941
INSC	4	0.76467	0.8391	1	14642	1	-4.5952	0.21626	0.2192	1	4029	1	-4.5952
PEX10	4	0.27316	0.48333	1	8716	2	-4.5953	0.023853	0.043876	0.921287	907	2	-4.5953
C9orf3	4	0.082137	0.20776	0.832774	4760	2	-4.5959	0.26529	0.26524	1	4860	1	-4.5959
ZNF616	4	0.55739	0.71228	1	12126	2	-4.5966	0.055402	0.081383	0.966332	1609	1	-4.5966
ATXN7L3B	4	0.43756	0.62352	1	10711	2	-4.5974	0.032652	0.058685	0.941276	1185	2	-4.5974
PURB	4	0.94805	0.94802	1	17281	0	-4.5984	0.13855	0.15012	1	2773	1	-4.5984
SLK	4	0.30496	0.52363	1	9342	2	-4.6016	0.025956	0.047479	0.924865	974	2	-4.6016
RALYL	4	0.58639	0.73419	1	12555	2	-4.6026	0.078839	0.10032	0.994735	1927	1	-4.6026
PKD1L1	4	0.46942	0.6469	1	11061	2	-4.6039	0.034134	0.06119	0.943843	1234	2	-4.6039
CNDP2	4	0.58045	0.72967	1	12467	1	-4.6063	0.18187	0.18805	1	3470	1	-4.6063
LIG1	4	0.95391	0.9538	1	17436	0	-4.6067	0.3921	0.39159	1	7114	0	-4.6067
NEK3	4	0.019153	0.0614	0.544061	2153	2	-4.608	0.025108	0.046036	0.924865	945	2	-4.608
NECAB1	4	0.080563	0.20521	0.828242	4730	1	-4.6109	0.30013	0.29945	1	5481	0	-4.6109
COA1	4	0.21638	0.40772	1	7608	2	-4.6126	0.31852	0.31787	1	5821	0	-4.6126
TAS2R19	4	0.85769	0.88004	1	15567	1	-4.6159	0.1503	0.16029	1	2956	1	-4.6159
RSPH9	4	0.14505	0.30565	0.951462	6139	1	-4.6191	0.10926	0.12535	1	2347	1	-4.6191
CLEC11A	4	0.98041	0.98046	1	18189	0	-4.6195	0.031418	0.056673	0.938634	1152	1	-4.6195
CGB5	4	0.99291	0.99296	1	18640	0	-4.6204	0.35084	0.35017	1	6418	0	-4.6204
IGF2BP1	4	0.40485	0.59966	1	10354	2	-4.6207	0.03202	0.057617	0.940801	1168	2	-4.6207
MED24	4	0.40722	0.60141	1	10384	1	-4.622	0.088658	0.10834	1	2065	1	-4.622
UNC119	4	0.95661	0.95654	1	17511	0	-4.622	0.10849	0.1247	1	2337	1	-4.622
MBD3L5	4	0.57322	0.72421	1	12359	2	-4.6234	0.092759	0.11172	1	2131	1	-4.6234
BOLA2	4	0.78859	0.84823	1	14833	1	-4.6253	0.30046	0.29978	1	5488	0	-4.6253
MAP4K1	4	0.33574	0.54963	1	9679	2	-4.6261	0.028569	0.051861	0.930848	1058	2	-4.6261
MIA	4	0.94381	0.94372	1	17170	0	-4.6262	0.063014	0.087439	0.971017	1720	1	-4.6262
SAC3D1	4	0.94276	0.94267	1	17134	0	-4.6264	0.2632	0.26324	1	4826	1	-4.6264
FBXO4	4	0.96391	0.96387	1	17718	0	-4.6284	0.020728	0.038538	0.913238	804	1	-4.6284
CNTN1	4	0.49809	0.66785	1	11409	1	-4.6286	0.26408	0.26408	1	4841	1	-4.6286
NME4	4	0.88681	0.89716	1	15947	1	-4.6316	0.057761	0.083245	0.967688	1644	1	-4.6316
FAM3D	4	0.64503	0.77986	1	13452	2	-4.6318	0.21936	0.22206	1	4080	1	-4.6318
SLC16A9	4	0.62436	0.76368	1	13131	2	-4.6326	0.11674	0.13157	1	2447	1	-4.6326
POU4F2	4	0.664	0.79474	1	13766	2	-4.6328	0.14998	0.16001	1	2950	1	-4.6328
TXLNB	4	0.54669	0.70419	1	11984	2	-4.6352	0.27229	0.27207	1	4990	1	-4.6352
PRAM1	4	0.64151	0.77709	1	13404	2	-4.6376	0.25714	0.25753	1	4723	1	-4.6376
ZNF471	4	0.9615	0.96142	1	17642	0	-4.6382	0.1759	0.18274	1	3378	1	-4.6382
DAB2	4	0.20332	0.38951	1	7338	2	-4.6387	0.19749	0.20203	1	3716	1	-4.6387
CDK2AP2	4	0.26991	0.47909	1	8645	1	-4.6398	0.33516	0.33446	1	6127	0	-4.6398
SMIM3	4	0.48501	0.65835	1	11229	2	-4.6404	0.36019	0.35961	1	6576	0	-4.6404
TNFSF13B	4	0.25695	0.46225	1	8368	2	-4.6417	0.025787	0.047185	0.924865	968	2	-4.6417
ALOXE3	4	0.13019	0.28326	0.928982	5822	2	-4.6422	0.019856	0.037052	0.90939	775	2	-4.6422
NEFM	4	0.5931	0.73939	1	12652	2	-4.6422	0.14178	0.15291	1	2828	1	-4.6422
KCNH5	4	0.68196	0.80885	1	14091	1	-4.6436	0.30021	0.29955	1	5482	0	-4.6436
MYH15	4	0.713	0.82111	1	14318	1	-4.6442	0.07573	0.097807	0.9885	1891	1	-4.6442
ZNF510	4	0.67753	0.80534	1	14002	2	-4.6452	0.19442	0.19926	1	3664	1	-4.6452
OCM	4	0.99699	0.99699	1	18865	0	-4.6466	0.4514	0.45092	1	8180	0	-4.6466
TMOD2	4	0.47332	0.64977	1	11114	1	-4.6473	0.25382	0.25435	1	4664	1	-4.6473
MSGN1	4	0.87988	0.8927	1	15855	1	-4.6513	0.22621	0.22843	1	4190	1	-4.6513
CLIP3	4	0.48501	0.65835	1	11231	2	-4.6514	0.14589	0.15648	1	2887	1	-4.6514
IL1RL1	4	0.091467	0.22284	0.853689	4985	2	-4.6516	0.32382	0.32306	1	5923	0	-4.6516
FAR1	4	0.37533	0.57827	1	10053	2	-4.6519	0.032538	0.058507	0.941276	1181	2	-4.6519
PLK2	4	0.81464	0.85919	1	15069	1	-4.6524	0.10034	0.11789	1	2234	1	-4.6524
IL6ST	4	0.52531	0.68807	1	11718	2	-4.6537	0.28448	0.28393	1	5205	1	-4.6537
OR2V2	4	0.4951	0.66568	1	11367	2	-4.6541	0.19705	0.20163	1	3709	1	-4.6541
ZNF512B	4	0.99181	0.99188	1	18592	0	-4.6544	0.048603	0.075863	0.953094	1520	1	-4.6544
GALNT14	4	0.83352	0.86773	1	15275	1	-4.6547	0.3851	0.38463	1	7004	0	-4.6547
C19orf45	4	0.66163	0.79289	1	13726	1	-4.6548	0.27559	0.27523	1	5053	1	-4.6548
ZNF551	4	0.052838	0.15163	0.737114	3926	2	-4.6559	0.023754	0.043728	0.920939	904	2	-4.6559
FCHO2	4	0.66585	0.79617	1	13797	2	-4.6567	0.26078	0.26092	1	4787	1	-4.6567
CCSER2	4	0.03233	0.098294	0.643827	2915	2	-4.6579	0.013494	0.025951	0.867459	569	2	-4.6579
BAGE2	4	0.77943	0.84466	1	14769	1	-4.6602	0.41258	0.41208	1	7471	0	-4.6602
LCE5A	4	0.06129	0.17232	0.773485	4256	1	-4.6621	0.34246	0.34173	1	6255	0	-4.6621
TSSK1B	4	0.81901	0.86108	1	15106	1	-4.663	0.25592	0.25635	1	4701	1	-4.663
ALDH1L2	4	0.70186	0.81765	1	14256	1	-4.6633	0.25294	0.2535	1	4649	1	-4.6633
ETV2	4	0.49823	0.66797	1	11412	2	-4.6636	0.18991	0.19521	1	3587	1	-4.6636
CR2	4	0.51608	0.68112	1	11608	2	-4.6642	0.25264	0.2532	1	4645	1	-4.6642
NBPF10	4	0.99383	0.99387	1	18683	0	-4.6658	0.23483	0.23648	1	4342	1	-4.6658
FEM1A	4	0.85373	0.87787	1	15520	1	-4.6663	0.1205	0.13472	1	2494	1	-4.6663
IQGAP2	4	0.51361	0.67923	1	11582	2	-4.6671	0.17072	0.17812	1	3294	1	-4.6671
TMEM9	4	0.26334	0.47061	1	8515	2	-4.6679	0.0048404	0.010823	0.713332	290	2	-4.6679
SH3PXD2B	4	0.88018	0.89288	1	15857	1	-4.6679	0.31801	0.31736	1	5810	0	-4.6679
FAM198B	4	0.089932	0.22034	0.850205	4947	2	-4.6698	0.017816	0.033551	0.905536	708	2	-4.6698
C15orf32	4	0.30679	0.52589	1	9375	2	-4.6699	0.02449	0.044954	0.924658	926	2	-4.6699
SPANXN2	4	0.30318	0.52141	1	9297	2	-4.6702	0.14384	0.15467	1	2856	1	-4.6702
ZNF781	4	0.93091	0.93093	1	16805	1	-4.6702	0.49193	0.49142	1	8870	0	-4.6702
MAGEA8	4	0.29115	0.50639	1	9072	1	-4.6703	0.2892	0.28861	1	5288	1	-4.6703
DEF6	4	0.89718	0.90412	1	16126	1	-4.6713	0.062664	0.087161	0.971017	1714	1	-4.6713
RNF220	4	0.0068499	0.023572	0.373822	1198	1	-4.6714	0.25999	0.26018	1	4776	1	-4.6714
CNBD2	4	0.86839	0.88599	1	15711	1	-4.6723	0.24009	0.24137	1	4429	1	-4.6723
RHOU	4	0.062321	0.17485	0.77722	4294	2	-4.674	0.082137	0.10306	0.996433	1976	1	-4.674
APITD1-CORT	4	0.55366	0.70948	1	12078	2	-4.6772	0.22296	0.22543	1	4137	1	-4.6772
MBOAT7	4	0.81121	0.85766	1	15040	1	-4.679	0.28892	0.28832	1	5282	1	-4.679
SPINK2	4	0.57098	0.7225	1	12327	2	-4.6794	0.26087	0.261	1	4788	1	-4.6794
IL6	4	0.77981	0.84481	1	14775	1	-4.6797	0.072365	0.095042	0.982883	1848	1	-4.6797
KRTAP10-12	4	0.82113	0.86204	1	15134	1	-4.6799	0.19629	0.20098	1	3695	1	-4.6799
CHCHD10	4	0.02533	0.079145	0.597672	2528	2	-4.6803	0.013203	0.025431	0.867459	558	2	-4.6803
RNF168	4	0.21794	0.40984	1	7627	1	-4.681	0.043745	0.072103	0.951079	1448	1	-4.681
SDF2	4	0.77877	0.8444	1	14763	1	-4.682	0.35432	0.35366	1	6476	0	-4.682
RNF225	4	0.88505	0.89598	1	15920	1	-4.6822	0.03892	0.068323	0.948659	1373	1	-4.6822
COX7C	4	0.51091	0.67722	1	11554	1	-4.6822	0.46024	0.45979	1	8329	0	-4.6822
ZNF599	4	0.018787	0.060301	0.540844	2127	2	-4.6831	0.012514	0.024261	0.863779	535	2	-4.6831
RBFOX3	4	0.027625	0.085445	0.61257	2659	2	-4.6837	0.013909	0.026688	0.869948	585	2	-4.6837
CYP11B1	4	0.60493	0.74843	1	12830	1	-4.6867	0.14276	0.15375	1	2840	1	-4.6867
ZDHHC13	4	0.24797	0.45027	1	8191	2	-4.6881	0.028677	0.052065	0.930848	1061	2	-4.6881
DBH	4	0.86571	0.88446	1	15683	1	-4.6896	0.15091	0.16082	1	2967	1	-4.6896
FLNB	4	0.81161	0.85785	1	15041	1	-4.6909	0.37881	0.37826	1	6901	0	-4.6909
DEDD2	4	0.60415	0.74784	1	12819	1	-4.6913	0.18767	0.19317	1	3557	1	-4.6913
CRX	4	0.94169	0.94161	1	17108	0	-4.6928	0.10063	0.11811	1	2239	1	-4.6928
ASCL2	4	0.77912	0.84454	1	14766	1	-4.693	0.12136	0.13545	1	2507	1	-4.693
NPHP4	4	0.39944	0.5958	1	10288	1	-4.6938	0.22435	0.2267	1	4158	1	-4.6938
HINT1	4	0.32757	0.54377	1	9613	2	-4.694	0.020057	0.037382	0.90939	784	2	-4.694
CHRNA10	4	0.54375	0.70194	1	11952	1	-4.6958	0.18493	0.19081	1	3515	1	-4.6958
PYURF	4	0.67497	0.80336	1	13954	2	-4.696	0.24681	0.24768	1	4548	1	-4.696
CGA	4	0.664	0.79474	1	13768	2	-4.6986	0.19464	0.19946	1	3669	1	-4.6986
GNAL	4	0.26385	0.47123	1	8526	2	-4.7001	0.029806	0.053971	0.930848	1102	2	-4.7001
P2RY11	4	0.84829	0.87503	1	15439	1	-4.7002	0.36517	0.3646	1	6662	0	-4.7002
DLGAP3	4	0.67231	0.80129	1	13908	2	-4.7016	0.33639	0.33569	1	6148	0	-4.7016
MYO1B	4	0.57322	0.72421	1	12358	2	-4.7024	0.2463	0.24723	1	4541	1	-4.7024
TMEM8C	4	0.17155	0.34437	0.985915	6671	2	-4.7028	0.33137	0.3307	1	6057	0	-4.7028
CSTF2T	4	0.14376	0.30371	0.950045	6108	2	-4.7029	0.022788	0.042076	0.916382	874	2	-4.7029
BARHL1	4	0.94857	0.94853	1	17293	0	-4.7042	0.029113	0.052806	0.930848	1077	1	-4.7042
SMC6	4	0.99053	0.99056	1	18533	0	-4.7051	0.151	0.1609	1	2969	1	-4.7051
LRRFIP1	4	0.44767	0.63096	1	10816	1	-4.7064	0.2808	0.2804	1	5143	1	-4.7064
KIAA0754	4	0.75855	0.83681	1	14607	1	-4.7065	0.21849	0.22125	1	4066	1	-4.7065
ZNF385C	4	0.46231	0.6417	1	10974	1	-4.7097	0.30318	0.30248	1	5541	0	-4.7097
SPACA5	4	0.13418	0.28935	0.934863	5911	2	-4.7115	0.03152	0.056852	0.939774	1154	1	-4.7115
LRFN1	4	0.01125	0.037481	0.447452	1599	1	-4.7121	0.026855	0.048975	0.924865	1004	1	-4.7121
SPRR2D	4	0.68244	0.80923	1	14098	1	-4.7121	0.096651	0.11487	1	2184	1	-4.7121
CYB5RL	4	0.89629	0.90352	1	16111	1	-4.7124	0.17508	0.182	1	3366	1	-4.7124
SCN10A	4	0.67162	0.80075	1	13900	2	-4.7134	0.20824	0.21179	1	3897	1	-4.7134
GMFG	4	0.76039	0.8375	1	14621	1	-4.7148	0.051428	0.078184	0.958337	1558	1	-4.7148
EIF3H	4	0.36863	0.57341	1	9988	1	-4.7157	0.14014	0.15155	1	2800	1	-4.7157
F11R	4	0.61912	0.75959	1	13052	2	-4.7162	0.10724	0.12366	1	2314	1	-4.7162
ZNF225	4	0.38432	0.58474	1	10147	2	-4.7164	0.078445	0.099994	0.993855	1923	1	-4.7164
A2ML1	4	0.66504	0.79554	1	13788	1	-4.7172	0.19197	0.19709	1	3627	1	-4.7172
MAGED2	4	0.18375	0.36191	0.997298	6932	2	-4.7179	0.025675	0.046997	0.924865	965	2	-4.7179
ARID4B	4	0.35297	0.56206	1	9843	2	-4.7182	0.035245	0.063028	0.944046	1270	2	-4.7182
TAS1R1	4	0.89599	0.90329	1	16108	1	-4.7197	0.16953	0.17706	1	3274	1	-4.7197
MYD88	4	0.20695	0.3946	1	7404	2	-4.7231	0.027076	0.04935	0.924865	1016	2	-4.7231
ICMT	4	0.89897	0.90535	1	16161	1	-4.724	0.36121	0.36062	1	6591	0	-4.724
RBMY1B	4	0.88404	0.89533	1	15903	1	-4.7244	0.14286	0.15382	1	2842	1	-4.7244
RAB27A	4	0.44688	0.63035	1	10802	1	-4.7248	0.28981	0.28921	1	5300	1	-4.7248
KCNJ3	4	0.50618	0.6738	1	11498	2	-4.7258	0.31391	0.31328	1	5737	0	-4.7258
SIGLEC12	4	0.66788	0.79782	1	13836	1	-4.7259	0.33241	0.33176	1	6077	0	-4.7259
ZNF816-ZNF321P	4	0.8295	0.86581	1	15225	1	-4.7259	0.36297	0.36242	1	6623	0	-4.7259
VSX1	4	0.49381	0.66473	1	11345	1	-4.7275	0.07053	0.093579	0.980721	1823	1	-4.7275
HIST2H4B	4	0.44731	0.63068	1	10803	1	-4.7299	0.19152	0.19668	1	3619	1	-4.7299
C10orf107	4	0.30173	0.51957	1	9276	2	-4.7311	0.033111	0.059449	0.941276	1204	2	-4.7311
MEIS1	4	0.48325	0.65704	1	11210	2	-4.732	0.16857	0.1762	1	3258	1	-4.732
PCDHA12	4	0.24994	0.45288	1	8235	2	-4.7345	0.030127	0.054479	0.930848	1116	2	-4.7345
ASNSD1	4	0.054781	0.15644	0.746777	4000	2	-4.7384	0.074494	0.096757	0.986546	1874	1	-4.7384
NCR1	4	0.75564	0.83573	1	14588	1	-4.7399	0.026187	0.04785	0.924865	984	1	-4.7399
CCNK	4	0.97497	0.97493	1	18041	0	-4.7422	0.059965	0.084983	0.9704	1673	1	-4.7422
KIFAP3	4	0.1037	0.24223	0.878162	5269	2	-4.7432	0.022939	0.042305	0.917382	878	2	-4.7432
ZNF827	4	0.27135	0.481	1	8679	2	-4.7454	0.03259	0.05859	0.941276	1183	2	-4.7454
SLC22A2	4	0.41273	0.6054	1	10444	2	-4.7454	0.15382	0.1634	1	3012	1	-4.7454
PAMR1	4	0.51961	0.68377	1	11654	2	-4.7459	0.31982	0.31912	1	5846	0	-4.7459
AKAP12	4	0.94733	0.9473	1	17264	0	-4.746	0.36863	0.36809	1	6727	0	-4.746
ACAD9	4	0.6557	0.78811	1	13622	2	-4.7467	0.045569	0.073501	0.951578	1475	1	-4.7467
LGALS13	4	0.078908	0.20254	0.824518	4691	2	-4.7468	0.020978	0.038952	0.913485	814	2	-4.7468
GJA9	4	0.74061	0.83035	1	14484	1	-4.747	0.0781	0.099718	0.992665	1920	1	-4.747
GMEB2	4	0.97944	0.97948	1	18162	0	-4.7471	0.10801	0.12431	1	2327	1	-4.7471
ANGEL2	4	0.61298	0.75472	1	12957	1	-4.7477	0.0027494	0.0070811	0.656998	205	1	-4.7477
FSD1	4	0.69919	0.81681	1	14243	1	-4.7488	0.36244	0.36188	1	6613	0	-4.7488
MICAL3	4	0.91748	0.91933	1	16501	1	-4.7497	0.08988	0.10931	1	2085	1	-4.7497
PRR23A	4	0.078716	0.20222	0.823923	4688	1	-4.7497	0.28806	0.28748	1	5269	1	-4.7497
SECISBP2L	4	0.85433	0.8782	1	15527	1	-4.7516	0.18164	0.18786	1	3466	1	-4.7516
KSR1	4	0.91836	0.92003	1	16521	1	-4.7533	0.10854	0.12475	1	2338	1	-4.7533
FAM171A2	4	0.75486	0.83546	1	14579	1	-4.7536	0.14332	0.15423	1	2851	1	-4.7536
TSKS	4	0.29214	0.50761	1	9084	2	-4.7545	0.11659	0.13144	1	2445	1	-4.7545
BOD1L1	4	0.20194	0.38758	1	7307	2	-4.7546	0.028588	0.051898	0.930848	1059	2	-4.7546
IP6K3	4	0.44216	0.62689	1	10760	2	-4.7556	0.10218	0.11939	1	2257	1	-4.7556
ALDH16A1	4	0.99022	0.99024	1	18520	0	-4.7572	0.14514	0.15584	1	2874	1	-4.7572
PRB3	4	0.15169	0.31544	0.960499	6270	2	-4.7585	0.20454	0.20838	1	3831	1	-4.7585
DCAF7	4	0.3459	0.55697	1	9782	2	-4.759	0.037095	0.06615	0.947265	1332	2	-4.759
RAD51AP2	4	0.18805	0.368	1	7020	2	-4.7606	0.25944	0.25969	1	4765	1	-4.7606
ZNF235	4	0.97044	0.97038	1	17907	0	-4.761	0.12222	0.13617	1	2518	1	-4.761
ZNF526	4	0.93973	0.93969	1	17056	0	-4.7622	0.1355	0.14746	1	2724	1	-4.7622
TPR	4	0.9434	0.94331	1	17158	0	-4.7632	0.38288	0.38234	1	6969	0	-4.7632
VDR	4	0.66659	0.79675	1	13811	2	-4.7638	0.12758	0.14067	1	2607	1	-4.7638
TRIM60	4	0.45274	0.63464	1	10868	2	-4.764	0.071373	0.094244	0.981771	1834	1	-4.764
PCSK5	4	0.15313	0.31758	0.961472	6306	2	-4.7644	0.026542	0.048437	0.924865	996	2	-4.7644
S1PR4	4	0.96956	0.96951	1	17869	0	-4.7644	0.1298	0.14259	1	2633	1	-4.7644
DUSP1	4	0.81901	0.86108	1	15107	1	-4.7644	0.32966	0.32901	1	6027	0	-4.7644
GNA11	4	0.67195	0.80101	1	13907	1	-4.7653	0.07058	0.093614	0.980721	1824	1	-4.7653
ROBO4	4	0.5417	0.70035	1	11920	2	-4.7659	0.25949	0.25972	1	4766	1	-4.7659
CUEDC2	4	0.90308	0.90824	1	16233	1	-4.7668	0.21644	0.21937	1	4031	1	-4.7668
GID4	4	0.99284	0.99289	1	18636	0	-4.7715	0.36323	0.36268	1	6629	0	-4.7715
NPAS3	4	0.19287	0.37485	1	7109	2	-4.7717	0.029627	0.053653	0.930848	1095	2	-4.7717
CNNM2	4	0.9557	0.95562	1	17484	0	-4.7722	0.37219	0.37162	1	6790	0	-4.7722
KIAA0141	4	0.31365	0.53389	1	9502	1	-4.7725	0.38035	0.37981	1	6928	0	-4.7725
TMEM233	4	0.19392	0.37628	1	7147	2	-4.7736	0.029358	0.053228	0.930848	1089	2	-4.7736
CSNK1G2	4	0.8016	0.85357	1	14947	1	-4.7741	0.23898	0.24033	1	4409	1	-4.7741
PILRA	4	0.098981	0.2348	0.866532	5175	2	-4.7743	0.02301	0.04243	0.917382	882	2	-4.7743
AXL	4	0.51708	0.68187	1	11620	1	-4.7743	0.15313	0.16278	1	2999	1	-4.7743
ATP2C1	4	0.4133	0.60582	1	10450	2	-4.7752	0.089	0.1086	1	2071	1	-4.7752
SH2D4A	4	0.56785	0.72015	1	12275	1	-4.7753	0.088903	0.10853	1	2069	1	-4.7753
CEACAM7	4	0.91529	0.91755	1	16455	1	-4.7774	0.18223	0.18838	1	3475	1	-4.7774
BBX	4	0.62481	0.76404	1	13135	2	-4.7784	0.031111	0.056141	0.9384	1140	1	-4.7784
FOXA3	4	0.53044	0.69182	1	11776	2	-4.7816	0.30186	0.30118	1	5515	0	-4.7816
TIMM8A	4	0.89599	0.90329	1	16104	1	-4.7816	0.32585	0.32515	1	5957	0	-4.7816
NCEH1	4	0.047926	0.1391	0.717658	3699	2	-4.7821	0.01945	0.03636	0.908426	765	2	-4.7821
CCL15	4	0.95986	0.95977	1	17592	0	-4.7829	0.34704	0.34629	1	6348	0	-4.7829
TMEM132E	4	0.84658	0.87413	1	15416	1	-4.7832	0.19989	0.20421	1	3763	1	-4.7832
SMLR1	4	0.31716	0.53637	1	9532	2	-4.7835	0.33524	0.33453	1	6128	0	-4.7835
ENTPD7	4	0.97281	0.97277	1	17984	0	-4.7852	0.22626	0.22846	1	4191	1	-4.7852
TLE4	4	0.33751	0.5509	1	9695	2	-4.7861	0.055151	0.081199	0.966332	1605	1	-4.7861
MTRF1L	4	0.65965	0.79132	1	13702	2	-4.7864	0.077754	0.099419	0.991755	1916	1	-4.7864
GCLC	4	0.22031	0.41307	1	7680	2	-4.7865	0.032289	0.058088	0.941276	1173	2	-4.7865
ZNF697	4	0.97317	0.97311	1	17994	0	-4.7868	0.013794	0.026473	0.86939	582	1	-4.7868
MGAT2	4	0.47795	0.65319	1	11163	2	-4.7869	0.26341	0.26344	1	4829	1	-4.7869
CBX5	4	0.20829	0.39647	1	7435	2	-4.7884	0.031098	0.05612	0.9384	1139	2	-4.7884
IL12B	4	0.38898	0.58809	1	10184	2	-4.7893	0.26191	0.26197	1	4806	1	-4.7893
ZFPM1	4	0.83924	0.87047	1	15336	1	-4.791	0.26844	0.2683	1	4920	1	-4.791
CAPNS1	4	0.18551	0.36442	0.999307	6967	2	-4.7912	0.21508	0.21811	1	4011	1	-4.7912
CACNG7	4	0.90166	0.9072	1	16208	1	-4.7917	0.045113	0.073151	0.951578	1466	1	-4.7917
KCNN4	4	0.81814	0.86068	1	15101	1	-4.7928	0.30577	0.30504	1	5593	0	-4.7928
KIR2DS4	4	0.50333	0.67168	1	11472	2	-4.7965	0.137	0.14873	1	2748	1	-4.7965
ZNF557	4	0.52292	0.68625	1	11687	2	-4.7982	0.0090646	0.018301	0.81385	429	1	-4.7982
SHARPIN	4	0.99643	0.99645	1	18824	0	-4.8002	0.33191	0.33127	1	6067	0	-4.8002
LPPR3	4	0.92634	0.92684	1	16691	1	-4.8003	0.16519	0.17325	1	3206	1	-4.8003
SAMSN1	4	0.3209	0.53897	1	9558	1	-4.8008	0.27192	0.2717	1	4982	1	-4.8008
TSTD3	4	0.60055	0.74506	1	12775	1	-4.8015	0.11707	0.13185	1	2452	1	-4.8015
CXCL14	4	0.99239	0.99245	1	18613	0	-4.8018	0.15853	0.16747	1	3090	1	-4.8018
PNOC	4	0.011049	0.036857	0.444729	1582	2	-4.8044	0.084249	0.10477	0.998778	2005	1	-4.8044
FAM199X	4	0.99018	0.9902	1	18517	0	-4.8047	0.226	0.22823	1	4186	1	-4.8047
FUT2	4	0.091999	0.22367	0.855043	4993	2	-4.8052	0.021553	0.039929	0.914273	832	2	-4.8052
IL5RA	4	0.17071	0.34317	0.985102	6650	2	-4.8061	0.029328	0.053181	0.930848	1087	2	-4.8061
MTRNR2L2	4	0.77432	0.84269	1	14726	1	-4.8065	0.12084	0.135	1	2498	1	-4.8065
SH3BGRL3	4	0.68368	0.81023	1	14127	2	-4.8074	0.13432	0.14645	1	2704	1	-4.8074
TCEAL7	4	0.13731	0.29407	0.939568	5981	2	-4.8077	0.03585	0.064026	0.944234	1294	2	-4.8077
TLR10	4	0.47379	0.65013	1	11117	2	-4.8081	0.10541	0.12213	1	2299	1	-4.8081
CBLN3	4	0.71652	0.82228	1	14340	1	-4.8084	0.33989	0.33918	1	6210	0	-4.8084
COX7A1	4	0.31152	0.53183	1	9472	1	-4.8093	0.13008	0.14283	1	2636	1	-4.8093
METTL18	4	0.24678	0.44869	1	8170	2	-4.8101	0.034687	0.062072	0.943883	1255	2	-4.8101
FAM71B	4	0.056256	0.16008	0.752282	4063	2	-4.8122	0.023484	0.043266	0.920939	893	2	-4.8122
ZNF224	4	0.77531	0.84307	1	14732	1	-4.8129	0.33955	0.33885	1	6204	0	-4.8129
PDZK1	4	0.92606	0.9266	1	16683	1	-4.8132	0.074889	0.097093	0.987619	1879	1	-4.8132
ZFP30	4	0.56495	0.718	1	12227	1	-4.8135	0.20652	0.21022	1	3869	1	-4.8135
OGFR	4	0.96513	0.96507	1	17747	0	-4.8146	0.14328	0.15419	1	2850	1	-4.8146
TRIM11	4	0.91245	0.91534	1	16398	1	-4.8161	0.16212	0.17054	1	3152	1	-4.8161
NRROS	4	0.9395	0.93947	1	17048	0	-4.8172	0.10998	0.12595	1	2357	1	-4.8172
CNR2	4	0.96526	0.9652	1	17748	0	-4.8173	0.41107	0.41055	1	7447	0	-4.8173
CAPN15	4	0.61597	0.75707	1	12998	1	-4.8183	0.052133	0.078743	0.960216	1567	1	-4.8183
SEMG1	4	0.05405	0.15466	0.743484	3971	2	-4.8192	0.021545	0.039916	0.914273	831	2	-4.8192
HSD17B8	4	0.022971	0.072427	0.581098	2378	1	-4.8193	0.087043	0.107	0.999712	2045	1	-4.8193
MINPP1	4	0.018429	0.059274	0.537889	2099	1	-4.8199	0.35493	0.35426	1	6485	0	-4.8199
DISP2	4	0.21471	0.40544	1	7568	2	-4.8205	0.13291	0.14522	1	2679	1	-4.8205
TRO	4	0.51553	0.68069	1	11601	2	-4.8211	0.098156	0.11607	1	2204	1	-4.8211
C9orf89	4	0.92742	0.92778	1	16719	1	-4.8212	0.012964	0.025037	0.867459	550	1	-4.8212
PLAG1	4	0.80992	0.85711	1	15024	1	-4.8219	0.22652	0.2287	1	4195	1	-4.8219
HOMER1	4	0.30269	0.52079	1	9294	2	-4.8226	0.088218	0.10796	1	2059	1	-4.8226
CSNK1G3	4	0.32359	0.54089	1	9576	2	-4.8247	0.35035	0.34967	1	6411	0	-4.8247
ZNF394	4	0.11791	0.26436	0.90584	5577	2	-4.8251	0.033122	0.059471	0.941276	1205	2	-4.8251
CTXN3	4	0.6653	0.79573	1	13791	2	-4.8266	0.22218	0.22467	1	4124	1	-4.8266
RPEL1	4	0.95756	0.95753	1	17534	0	-4.8277	0.17893	0.18542	1	3426	1	-4.8277
CACNA2D4	4	0.87868	0.89202	1	15835	1	-4.8277	0.26699	0.26691	1	4890	1	-4.8277
RBMY1J	4	0.85628	0.87926	1	15542	1	-4.8296	0.24799	0.2488	1	4571	1	-4.8296
VSIG1	4	0.026923	0.083508	0.60865	2619	2	-4.8297	0.018868	0.035351	0.908426	741	2	-4.8297
PTER	4	0.28393	0.49718	1	8906	2	-4.8306	0.14654	0.15703	1	2895	1	-4.8306
KRTAP23-1	4	0.11456	0.25926	0.902742	5488	1	-4.8316	0.37713	0.37656	1	6870	0	-4.8316
EML5	4	0.37584	0.57863	1	10056	2	-4.8321	0.31173	0.31112	1	5695	0	-4.8321
SKIDA1	4	0.61344	0.75509	1	12965	2	-4.8323	0.087631	0.10745	1	2052	1	-4.8323
SYNJ2	4	0.20571	0.39283	1	7382	2	-4.833	0.26964	0.26942	1	4945	1	-4.833
ZNF585A	4	0.63537	0.77228	1	13293	2	-4.8341	0.060665	0.085538	0.971017	1682	1	-4.8341
PIGZ	4	0.70553	0.81879	1	14286	1	-4.8346	0.10772	0.12406	1	2322	1	-4.8346
SLC5A2	4	0.86058	0.88159	1	15602	1	-4.8355	0.1108	0.12664	1	2367	1	-4.8355
HCRTR2	4	0.1076	0.24842	0.88649	5353	2	-4.8382	0.026532	0.048419	0.924865	995	2	-4.8382
OXSM	4	0.02082	0.066214	0.558984	2261	2	-4.8383	0.16037	0.16904	1	3123	1	-4.8383
GPR171	4	0.66822	0.79809	1	13837	2	-4.8391	0.32053	0.31983	1	5859	0	-4.8391
CHD9	4	0.03604	0.10827	0.66327	3116	2	-4.8401	0.020401	0.037979	0.909745	797	2	-4.8401
NTS	4	0.68727	0.81312	1	14192	2	-4.8421	0.20118	0.20535	1	3784	1	-4.8421
PLEK2	4	0.12393	0.27371	0.916075	5707	2	-4.8425	0.034741	0.062166	0.944046	1257	2	-4.8425
PSENEN	4	0.62267	0.76235	1	13106	2	-4.8432	0.28477	0.28421	1	5211	1	-4.8432
SAGE1	4	0.50871	0.67564	1	11518	1	-4.8437	0.21552	0.21852	1	4019	1	-4.8437
RAB12	4	0.96482	0.96479	1	17736	0	-4.8438	0.27035	0.27014	1	4956	1	-4.8438
NDUFC1	4	0.6059	0.74918	1	12839	2	-4.8441	0.26861	0.26846	1	4924	1	-4.8441
ZGPAT	4	0.18991	0.37065	1	7061	2	-4.8461	0.2667	0.26664	1	4884	1	-4.8461
GLTP	4	0.58726	0.73486	1	12563	2	-4.8472	0.20144	0.20557	1	3787	1	-4.8472
CRCT1	4	0.10632	0.24642	0.884152	5324	2	-4.8489	0.38575	0.38525	1	7017	0	-4.8489
PRDX3	4	0.64267	0.77799	1	13415	2	-4.849	0.28827	0.28768	1	5271	1	-4.849
LRRIQ4	4	0.46012	0.64012	1	10943	2	-4.8498	0.27929	0.27888	1	5113	1	-4.8498
PEPD	4	0.62489	0.7641	1	13138	2	-4.8504	0.23113	0.23296	1	4278	1	-4.8504
ADAMTS18	4	0.25817	0.46384	1	8397	2	-4.8506	0.036934	0.065879	0.947265	1324	1	-4.8506
IL16	4	0.7377	0.82935	1	14468	1	-4.8506	0.37731	0.37676	1	6873	0	-4.8506
GNA13	4	0.015142	0.049459	0.502193	1877	2	-4.8507	0.029617	0.053637	0.930848	1094	2	-4.8507
C1orf123	4	0.85668	0.8795	1	15552	1	-4.8515	0.12729	0.14044	1	2603	1	-4.8515
STPG1	4	0.30633	0.52531	1	9361	2	-4.8548	0.30414	0.30343	1	5560	0	-4.8548
GSX2	4	0.24969	0.45254	1	8229	2	-4.8559	0.16949	0.17702	1	3273	1	-4.8559
STK17B	4	0.60254	0.74658	1	12804	1	-4.858	0.34009	0.33937	1	6213	0	-4.858
ZNF679	4	0.091083	0.22224	0.852424	4979	2	-4.8581	0.026971	0.049178	0.924865	1011	2	-4.8581
FCGR1A	4	0.39226	0.5905	1	10210	1	-4.8581	0.10811	0.12438	1	2329	1	-4.8581
TEKT1	4	0.66932	0.79894	1	13862	1	-4.8614	0.2362	0.23771	1	4364	1	-4.8614
HLA-DPB1	4	0.57036	0.72205	1	12320	2	-4.8618	0.18173	0.18794	1	3467	1	-4.8618
SCN1B	4	0.89764	0.90446	1	16136	1	-4.863	0.30005	0.29937	1	5479	0	-4.863
LFNG	4	0.53009	0.69157	1	11768	2	-4.863	0.33605	0.33534	1	6143	0	-4.863
PIK3R3	4	0.49244	0.66378	1	11322	1	-4.8635	0.084397	0.10489	0.998838	2007	1	-4.8635
RNF24	4	0.40003	0.59622	1	10296	2	-4.8637	0.30494	0.30423	1	5579	0	-4.8637
OFD1	4	0.17257	0.34586	0.988588	6680	2	-4.8637	0.33249	0.33183	1	6078	0	-4.8637
GBA	4	0.19362	0.37588	1	7139	1	-4.8658	0.20326	0.2072	1	3814	1	-4.8658
ECSIT	4	0.13421	0.28939	0.934863	5912	1	-4.8658	0.35077	0.35009	1	6417	0	-4.8658
IFIT1	4	0.4406	0.62577	1	10739	2	-4.8668	0.22777	0.22985	1	4217	1	-4.8668
ZNF285	4	0.16143	0.32971	0.97383	6462	1	-4.8685	0.32108	0.32036	1	5870	0	-4.8685
ZC3H12D	4	0.89252	0.90093	1	16040	1	-4.8694	0.39256	0.39207	1	7122	0	-4.8694
TIMM10B	4	0.028834	0.088736	0.61898	2738	2	-4.8705	0.097476	0.11555	1	2197	1	-4.8705
OR2A25	4	0.54055	0.69946	1	11904	2	-4.8713	0.056105	0.081951	0.966871	1620	1	-4.8713
ACTL6B	4	0.92097	0.9222	1	16574	1	-4.8751	0.24685	0.24773	1	4549	1	-4.8751
GJA5	4	0.31675	0.53605	1	9531	2	-4.8758	0.23401	0.23571	1	4327	1	-4.8758
KSR2	4	0.34525	0.55651	1	9775	2	-4.8763	0.31086	0.31023	1	5682	0	-4.8763
IFT74	4	0.63055	0.76856	1	13229	1	-4.8776	0.16423	0.17239	1	3188	1	-4.8776
GZF1	4	0.40673	0.60105	1	10377	2	-4.879	0.23693	0.2384	1	4376	1	-4.879
GART	4	0.9028	0.90803	1	16228	1	-4.8793	0.26133	0.26143	1	4796	1	-4.8793
NAT8B	4	0.85341	0.8777	1	15514	1	-4.8814	0.2111	0.21445	1	3946	1	-4.8814
HDAC4	4	0.20853	0.3968	1	7440	2	-4.8817	0.036831	0.06571	0.947265	1319	2	-4.8817
P3H2	4	0.56568	0.71854	1	12236	1	-4.8821	0.2085	0.21203	1	3901	1	-4.8821
ARL14EPL	4	0.41927	0.61019	1	10510	2	-4.8839	0.33323	0.33253	1	6089	0	-4.8839
ANKH	4	0.029393	0.090254	0.621034	2770	2	-4.8843	0.02197	0.040637	0.914273	848	2	-4.8843
C5AR2	4	0.87128	0.88766	1	15743	1	-4.8851	0.27312	0.27286	1	5006	1	-4.8851
FHL3	4	0.4172	0.60869	1	10489	2	-4.8862	0.042122	0.070787	0.950305	1422	1	-4.8862
CCDC179	4	0.28303	0.49601	1	8894	2	-4.8863	0.11454	0.12976	1	2416	1	-4.8863
NHEJ1	4	0.18513	0.36386	0.99896	6957	1	-4.8863	0.20485	0.20866	1	3834	1	-4.8863
S1PR1	4	0.74996	0.83371	1	14546	1	-4.8876	0.27703	0.27662	1	5078	1	-4.8876
BTBD19	4	0.4122	0.60503	1	10440	2	-4.8885	0.22885	0.23088	1	4236	1	-4.8885
ADAMTSL4	4	0.089591	0.21978	0.849418	4939	2	-4.8886	0.028051	0.051017	0.929773	1047	2	-4.8886
MESP2	4	0.10325	0.24152	0.876921	5260	2	-4.8886	0.028972	0.052564	0.930848	1072	2	-4.8886
TIPARP	4	0.4442	0.62839	1	10775	1	-4.8887	0.40356	0.40315	1	7308	0	-4.8887
OPRD1	4	0.81965	0.86138	1	15116	1	-4.8911	0.23885	0.24022	1	4406	1	-4.8911
TAS2R9	4	0.59457	0.74051	1	12674	2	-4.8915	0.099562	0.11727	1	2219	1	-4.8915
PRPS1	4	0.79436	0.85058	1	14883	1	-4.8944	0.3311	0.33044	1	6052	0	-4.8944
PRMT6	4	0.91795	0.91968	1	16506	1	-4.8947	0.23526	0.23687	1	4348	1	-4.8947
PEX16	4	0.98063	0.98067	1	18197	0	-4.8952	0.09383	0.11257	1	2146	1	-4.8952
MROH2A	4	0.52393	0.687	1	11700	2	-4.8958	0.23783	0.23925	1	4389	1	-4.8958
RAB7B	4	0.39763	0.59444	1	10272	1	-4.8966	0.38688	0.38638	1	7033	0	-4.8966
CTSL	4	0.48564	0.65881	1	11242	1	-4.8976	0.2374	0.23886	1	4383	1	-4.8976
TRDN	4	0.35604	0.56424	1	9876	2	-4.8998	0.32616	0.32545	1	5964	0	-4.8998
AARSD1	4	0.62378	0.76322	1	13122	2	-4.9002	0.066454	0.090242	0.976581	1766	1	-4.9002
ZNF681	4	0.33807	0.55131	1	9703	1	-4.901	0.19264	0.19768	1	3639	1	-4.901
BTBD11	4	0.48947	0.6616	1	11285	1	-4.9022	0.32213	0.32138	1	5895	0	-4.9022
SETSIP	4	0.715	0.82178	1	14335	1	-4.9025	0.053542	0.079899	0.962865	1586	1	-4.9025
NPHS1	4	0.55839	0.71305	1	12138	2	-4.9029	0.26124	0.26136	1	4795	1	-4.9029
TCF3	4	0.66788	0.79782	1	13834	1	-4.9032	0.11569	0.13069	1	2432	1	-4.9032
EFS	4	0.59875	0.74365	1	12739	2	-4.9035	0.1583	0.16728	1	3086	1	-4.9035
CTSS	4	0.49149	0.66308	1	11315	2	-4.9036	0.21053	0.21391	1	3934	1	-4.9036
OR52B2	4	0.50033	0.66952	1	11442	2	-4.9037	0.13098	0.1436	1	2650	1	-4.9037
ST8SIA2	4	0.6557	0.78811	1	13624	1	-4.9037	0.24757	0.2484	1	4563	1	-4.9037
EPX	4	0.24674	0.44866	1	8169	1	-4.9055	0.38021	0.37966	1	6924	0	-4.9055
PCDHA6	4	0.1507	0.31398	0.958419	6252	1	-4.9089	0.16148	0.16998	1	3141	1	-4.9089
ACTR3B	4	0.89066	0.89966	1	16002	1	-4.9098	0.16437	0.17252	1	3191	1	-4.9098
CPB2	4	0.46345	0.64255	1	10995	2	-4.9116	0.27982	0.27938	1	5124	1	-4.9116
PRKACB	4	0.18367	0.36181	0.997292	6931	2	-4.9131	0.31935	0.31868	1	5837	0	-4.9131
SUB1	4	0.20467	0.39138	1	7368	2	-4.915	0.24706	0.24793	1	4554	1	-4.915
PTTG2	4	0.63051	0.76853	1	13221	2	-4.9172	0.22574	0.22798	1	4182	1	-4.9172
NRD1	4	0.85594	0.87908	1	15539	1	-4.918	0.094901	0.11346	1	2164	1	-4.918
SNCB	4	0.34328	0.55509	1	9749	2	-4.9219	0.11349	0.12891	1	2403	1	-4.9219
DOK6	4	0.11734	0.2635	0.905122	5558	2	-4.9226	0.031948	0.057511	0.940801	1166	2	-4.9226
C16orf89	4	0.65965	0.79132	1	13704	2	-4.9233	0.37984	0.3793	1	6918	0	-4.9233
GPR21	4	0.021502	0.068194	0.565708	2301	1	-4.9236	0.29042	0.28981	1	5313	1	-4.9236
SGCA	4	0.21857	0.41073	1	7640	2	-4.9237	0.03331	0.059787	0.942059	1212	1	-4.9237
AKR1C4	4	0.42235	0.61244	1	10540	2	-4.9259	0.2751	0.27476	1	5045	1	-4.9259
PTK7	4	0.41665	0.60827	1	10486	2	-4.9266	0.32354	0.32278	1	5918	0	-4.9266
SLC17A8	4	0.58477	0.73293	1	12523	1	-4.9286	0.36625	0.3657	1	6682	0	-4.9286
NDUFA11	4	0.89091	0.89984	1	16009	1	-4.9295	0.19687	0.20149	1	3706	1	-4.9295
USP29	4	0.62143	0.76141	1	13084	2	-4.9322	0.15016	0.16016	1	2953	1	-4.9322
FGF12	4	0.50774	0.67494	1	11509	1	-4.933	0.40388	0.40345	1	7314	0	-4.933
MEMO1	4	0.83542	0.86865	1	15297	1	-4.9341	0.037444	0.066751	0.947406	1342	1	-4.9341
LOC101928093	4	0.43546	0.62198	1	10684	2	-4.9366	0.24787	0.24868	1	4568	1	-4.9366
LCE2C	4	0.58565	0.73365	1	12540	2	-4.9371	0.16771	0.17545	1	3243	1	-4.9371
DAG1	4	0.121	0.26919	0.912365	5635	1	-4.9375	0.42839	0.4279	1	7765	0	-4.9375
NCOA2	4	0.70088	0.81733	1	14251	1	-4.9387	0.19856	0.20301	1	3737	1	-4.9387
SLC25A14	4	0.86674	0.88503	1	15691	1	-4.939	0.43358	0.43317	1	7863	0	-4.939
TMEM110	4	0.85433	0.8782	1	15526	1	-4.9394	0.37815	0.37759	1	6887	0	-4.9394
CT45A1	2	0.65297	0.66063	1	13581	1	-4.9397	0.20625	0.20606	1	3863	0	-4.9397
TYMS	4	0.70223	0.81776	1	14260	1	-4.9406	0.3892	0.38871	1	7071	0	-4.9406
RSBN1L	4	0.76808	0.84036	1	14673	1	-4.9412	0.26374	0.26376	1	4835	1	-4.9412
ARHGEF28	4	0.15725	0.32364	0.965727	6393	2	-4.9426	0.037084	0.066125	0.947265	1330	2	-4.9426
NCAN	4	0.049385	0.14279	0.72168	3772	1	-4.9439	0.21162	0.21493	1	3955	1	-4.9439
CCM2	4	0.96804	0.96799	1	17826	0	-4.9439	0.32084	0.32014	1	5866	0	-4.9439
TAS2R31	4	0.93115	0.93115	1	16809	1	-4.9445	0.41931	0.41877	1	7591	0	-4.9445
TATDN3	4	0.51009	0.67661	1	11544	1	-4.9449	0.50965	0.50897	1	9186	0	-4.9449
KCNJ14	4	0.93509	0.93499	1	16922	1	-4.9457	0.45197	0.45149	1	8191	0	-4.9457
CYP27C1	4	0.077039	0.19947	0.819374	4647	2	-4.9459	0.033584	0.060264	0.943843	1217	2	-4.9459
KIAA1407	4	0.19132	0.37267	1	7077	1	-4.9464	0.082039	0.10298	0.996433	1975	1	-4.9464
PALM2-AKAP2	4	0.6401	0.77595	1	13370	2	-4.9479	0.17776	0.18438	1	3407	1	-4.9479
ICAM1	4	0.528	0.69005	1	11748	2	-4.9495	0.24333	0.2444	1	4489	1	-4.9495
CASP4	4	0.25796	0.46355	1	8395	1	-4.9495	0.31189	0.31129	1	5698	0	-4.9495
RAB17	4	0.58072	0.72987	1	12474	2	-4.9515	0.1236	0.13733	1	2542	1	-4.9515
TMED3	4	0.2764	0.48746	1	8768	2	-4.9519	0.2307	0.23258	1	4269	1	-4.9519
C2orf61	4	0.87357	0.88898	1	15768	1	-4.9521	0.12169	0.13573	1	2510	1	-4.9521
TBL1X	4	0.31423	0.53428	1	9506	1	-4.9522	0.26149	0.26157	1	4799	1	-4.9522
KCNMB4	4	0.37109	0.57514	1	10013	1	-4.9522	0.28664	0.28606	1	5247	1	-4.9522
MEX3D	4	0.097962	0.23315	0.865365	5141	1	-4.9529	0.40335	0.40296	1	7303	0	-4.9529
ITGA3	4	0.057384	0.16283	0.756687	4110	2	-4.9536	0.21473	0.21779	1	4004	1	-4.9536
PNLDC1	4	0.87735	0.89123	1	15818	1	-4.9547	0.19549	0.20024	1	3684	1	-4.9547
MEX3A	4	0.98263	0.98265	1	18258	0	-4.9576	0.11669	0.13152	1	2446	1	-4.9576
EEF1E1	4	0.52292	0.68625	1	11686	2	-4.9578	0.20643	0.21015	1	3867	1	-4.9578
CCDC92	4	0.90877	0.91249	1	16335	1	-4.9582	0.15798	0.167	1	3079	1	-4.9582
P4HA3	4	0.55899	0.71351	1	12143	2	-4.9588	0.020212	0.037654	0.90939	790	1	-4.9588
INPPL1	4	0.044125	0.12956	0.704362	3510	1	-4.9592	0.007658	0.01581	0.793132	381	1	-4.9592
CGNL1	4	0.069537	0.18709	0.796732	4484	2	-4.9598	0.030955	0.055887	0.9384	1135	2	-4.9598
SLC41A2	4	0.79247	0.8498	1	14866	1	-4.9609	0.047744	0.075188	0.953094	1506	1	-4.9609
IRF2BP1	4	0.98447	0.98448	1	18325	0	-4.9615	0.23195	0.23377	1	4292	1	-4.9615
DRC7	4	0.31204	0.53249	1	9476	2	-4.9635	0.069835	0.093008	0.980721	1812	1	-4.9635
POFUT1	4	0.034907	0.10526	0.656323	3061	2	-4.9645	0.026315	0.048069	0.924865	991	2	-4.9645
NEDD4	4	0.36362	0.56975	1	9941	1	-4.9647	0.41325	0.41276	1	7482	0	-4.9647
RNF144B	4	0.19206	0.37371	1	7099	2	-4.9649	0.05314	0.07956	0.962423	1580	1	-4.9649
OTUD6B	4	0.094351	0.22741	0.858529	5057	2	-4.9661	0.033216	0.059619	0.941276	1209	2	-4.9661
PCDHA2	4	0.65842	0.79031	1	13679	2	-4.9691	0.094804	0.11336	1	2162	1	-4.9691
RAB13	4	0.90594	0.91036	1	16277	1	-4.9694	0.21923	0.22193	1	4078	1	-4.9694
TRMT11	4	0.49771	0.66761	1	11406	1	-4.9695	0.27225	0.27203	1	4989	1	-4.9695
SPACA3	4	0.92456	0.92528	1	16660	1	-4.9701	0.39975	0.39935	1	7244	0	-4.9701
PTPN7	4	0.32485	0.54182	1	9592	1	-4.9729	0.22257	0.22504	1	4129	1	-4.9729
SPDEF	4	0.33853	0.55164	1	9706	1	-4.974	0.13644	0.14826	1	2739	1	-4.974
MILR1	4	0.6232	0.76277	1	13117	2	-4.9761	0.46491	0.46439	1	8413	0	-4.9761
ECH1	4	0.025673	0.080075	0.60048	2545	2	-4.9762	0.028618	0.051952	0.930848	1060	2	-4.9762
HEATR4	4	0.59052	0.73736	1	12608	1	-4.9762	0.049663	0.076723	0.954961	1533	1	-4.9762
SMOC1	4	0.06129	0.17232	0.773485	4254	2	-4.977	0.092515	0.11151	1	2126	1	-4.977
NUDT9	4	0.99722	0.99723	1	18886	0	-4.9775	0.11339	0.12882	1	2401	1	-4.9775
KLHDC8A	4	0.61821	0.75886	1	13042	2	-4.9782	0.35107	0.35039	1	6423	0	-4.9782
KIAA0355	4	0.94276	0.94267	1	17136	0	-4.9786	0.37	0.36946	1	6747	0	-4.9786
HDGFRP2	4	0.57673	0.72684	1	12415	2	-4.9789	0.099659	0.11736	1	2221	1	-4.9789
TTC9B	4	0.96865	0.9686	1	17838	0	-4.9794	0.024901	0.045678	0.924865	938	1	-4.9794
TANC2	4	0.2063	0.3937	1	7388	1	-4.9794	0.36375	0.3632	1	6639	0	-4.9794
CLEC2A	4	0.013701	0.044992	0.481751	1782	2	-4.9799	0.022628	0.041796	0.914273	871	2	-4.9799
UCHL1	4	0.016826	0.054528	0.518087	2007	2	-4.9804	0.25697	0.25736	1	4719	1	-4.9804
MYO3A	4	0.29475	0.51077	1	9131	2	-4.981	0.31474	0.31411	1	5755	0	-4.981
NT5DC3	4	0.50836	0.67537	1	11516	1	-4.9815	0.44799	0.44751	1	8123	0	-4.9815
CYTH2	4	0.382	0.58309	1	10124	1	-4.9821	0.14854	0.15875	1	2927	1	-4.9821
LRRC38	4	0.89536	0.90287	1	16088	1	-4.9833	0.39126	0.39076	1	7103	0	-4.9833
SHB	4	0.085745	0.21356	0.841446	4848	1	-4.984	0.12952	0.14234	1	2630	1	-4.984
KIAA1467	4	0.98434	0.98434	1	18317	0	-4.9842	0.44232	0.4419	1	8023	0	-4.9842
PAK4	4	0.98013	0.98019	1	18183	0	-4.9854	0.30796	0.30725	1	5630	0	-4.9854
TMEM91	4	0.73569	0.82864	1	14454	1	-4.9856	0.22249	0.22495	1	4127	1	-4.9856
DENR	4	0.92002	0.92142	1	16548	1	-4.9857	0.38375	0.38324	1	6984	0	-4.9857
KCNJ2	4	0.62922	0.76753	1	13202	2	-4.9868	0.26753	0.26744	1	4900	1	-4.9868
ATP10B	4	0.6784	0.80606	1	14021	1	-4.9878	0.057109	0.082731	0.967408	1633	1	-4.9878
IGLON5	4	0.69741	0.81628	1	14235	1	-4.9879	0.26449	0.26448	1	4848	1	-4.9879
NBN	4	0.8935	0.90158	1	16052	1	-4.9881	0.14309	0.15402	1	2847	1	-4.9881
LRG1	4	0.65465	0.78727	1	13598	2	-4.9885	0.37768	0.37714	1	6880	0	-4.9885
PANK1	4	0.53101	0.69221	1	11780	1	-4.9891	0.24863	0.2494	1	4582	1	-4.9891
RNASE3	4	0.67162	0.80075	1	13901	2	-4.9893	0.23551	0.23711	1	4353	1	-4.9893
USP45	4	0.20879	0.39716	1	7447	1	-4.9896	0.045012	0.073073	0.951578	1464	1	-4.9896
RAB3IP	4	0.99309	0.99313	1	18646	0	-4.9903	0.32428	0.32355	1	5930	0	-4.9903
USP51	4	0.96748	0.96743	1	17814	0	-4.9905	0.16487	0.17297	1	3200	1	-4.9905
C9orf66	4	0.4749	0.65096	1	11128	2	-4.9908	0.11521	0.1303	1	2423	1	-4.9908
KRTAP5-9	4	0.92699	0.9274	1	16708	1	-4.9924	0.46534	0.46482	1	8424	0	-4.9924
DEFA1B	4	0.239	0.43838	1	8010	1	-4.9927	0.23057	0.23247	1	4267	1	-4.9927
MAPK8IP3	4	0.42502	0.61438	1	10564	2	-4.9932	0.27666	0.27626	1	5073	1	-4.9932
DLAT	4	0.099756	0.23606	0.868673	5189	2	-4.9938	0.22712	0.22924	1	4207	1	-4.9938
OR2H2	4	0.8295	0.86581	1	15222	1	-4.9939	0.38989	0.38939	1	7084	0	-4.9939
PSD	4	0.31248	0.53304	1	9489	2	-4.9943	0.33292	0.33223	1	6084	0	-4.9943
SOX12	4	0.62586	0.76489	1	13150	1	-4.9949	0.10411	0.12102	1	2287	1	-4.9949
ITPA	4	0.071646	0.19058	0.802343	4534	2	-4.9974	0.037624	0.067052	0.947406	1350	2	-4.9974
NFKBIL1	4	0.57943	0.7289	1	12451	2	-4.9986	0.1764	0.18317	1	3385	1	-4.9986
DTX3L	4	0.93914	0.93911	1	17040	0	-4.9988	0.43156	0.4311	1	7820	0	-4.9988
NRG3	4	0.53514	0.69539	1	11836	1	-5.0006	0.39717	0.39674	1	7201	0	-5.0006
NNMT	4	0.38514	0.58535	1	10153	2	-5.0022	0.33176	0.33111	1	6064	0	-5.0022
NR2E1	4	0.69272	0.81487	1	14213	1	-5.0042	0.081842	0.10282	0.996271	1972	1	-5.0042
CCR8	4	0.35124	0.56085	1	9821	1	-5.0069	0.11305	0.12856	1	2396	1	-5.0069
ANKRD9	4	0.35247	0.5617	1	9838	2	-5.0095	0.28113	0.28073	1	5151	1	-5.0095
OBP2B	4	0.47586	0.65167	1	11143	2	-5.01	0.37444	0.37389	1	6824	0	-5.01
ARG2	4	0.7178	0.8227	1	14346	1	-5.0102	0.12488	0.13842	1	2564	1	-5.0102
ZSCAN32	4	0.3576	0.56541	1	9897	1	-5.0104	0.33152	0.33086	1	6060	0	-5.0104
ARHGAP4	4	0.38994	0.58881	1	10187	2	-5.0125	0.097379	0.11546	1	2195	1	-5.0125
LOC100289561	4	0.14928	0.3119	0.957657	6218	2	-5.0135	0.25706	0.25744	1	4721	1	-5.0135
OR5M1	4	0.43987	0.62524	1	10732	2	-5.0164	0.3246	0.32386	1	5937	0	-5.0164
NUP210L	4	0.024706	0.077361	0.593541	2487	2	-5.0181	0.027114	0.049419	0.924865	1018	2	-5.0181
DENND2A	4	0.20564	0.39273	1	7380	2	-5.0198	0.091296	0.11049	1	2107	1	-5.0198
VAT1	4	0.19647	0.37991	1	7199	1	-5.0218	0.30086	0.30018	1	5497	0	-5.0218
BPIFB2	4	0.52358	0.68677	1	11697	2	-5.0223	0.23277	0.23453	1	4307	1	-5.0223
LEF1	4	0.82621	0.8643	1	15184	1	-5.0226	0.46537	0.46485	1	8425	0	-5.0226
SNCAIP	4	0.40185	0.59755	1	10315	1	-5.0231	0.40598	0.40547	1	7347	0	-5.0231
MUC13	4	0.57498	0.72554	1	12389	2	-5.0248	0.16839	0.17605	1	3256	1	-5.0248
SMARCB1	4	0.87926	0.89234	1	15842	1	-5.0262	0.011354	0.022286	0.84513	504	1	-5.0262
FAM173A	4	0.39514	0.5926	1	10250	1	-5.0267	0.15193	0.16169	1	2984	1	-5.0267
HOXD11	4	0.43987	0.62524	1	10731	2	-5.0274	0.042883	0.071411	0.95032	1434	1	-5.0274
C5orf30	4	0.47556	0.65146	1	11138	2	-5.0279	0.16514	0.17321	1	3205	1	-5.0279
AHSA1	4	0.48766	0.66028	1	11264	1	-5.0286	0.33901	0.33831	1	6193	0	-5.0286
ATP4A	4	0.2521	0.45579	1	8280	2	-5.0309	0.031776	0.05724	0.939774	1161	1	-5.0309
PITX3	4	0.79568	0.85113	1	14895	1	-5.0341	0.036067	0.064399	0.946613	1298	1	-5.0341
FLT3LG	4	0.25752	0.46299	1	8386	1	-5.0359	0.15595	0.16525	1	3044	1	-5.0359
CEBPA	4	0.15306	0.31746	0.961472	6304	2	-5.0373	0.28244	0.28199	1	5173	1	-5.0373
RPGRIP1	4	0.9122	0.91514	1	16389	1	-5.038	0.31466	0.31404	1	5753	0	-5.038
SKA3	4	0.90768	0.91169	1	16312	1	-5.0383	0.2153	0.21832	1	4015	1	-5.0383
OSGIN2	4	0.65786	0.78986	1	13672	2	-5.0396	0.27814	0.27775	1	5095	1	-5.0396
OR6C70	4	0.28934	0.50408	1	9035	2	-5.0413	0.11286	0.12841	1	2394	1	-5.0413
FAM53B	4	0.19036	0.37127	1	7063	1	-5.0415	0.30645	0.30573	1	5604	0	-5.0415
LDLR	4	0.24539	0.44684	1	8135	2	-5.0429	0.31517	0.31455	1	5761	0	-5.0429
SIGLEC7	4	0.4951	0.66568	1	11369	2	-5.0433	0.19558	0.20032	1	3686	1	-5.0433
ZDHHC22	4	0.037857	0.11313	0.671922	3210	2	-5.0438	0.2972	0.29648	1	5429	0	-5.0438
FOXE1	4	0.97538	0.97531	1	18051	0	-5.0474	0.42998	0.42955	1	7793	0	-5.0474
NDUFS7	4	0.36098	0.56787	1	9927	2	-5.0477	0.075779	0.097852	0.9885	1892	1	-5.0477
CDK19	4	0.038258	0.11418	0.672734	3236	2	-5.0488	0.035309	0.063133	0.944046	1274	2	-5.0488
SP6	4	0.30069	0.51826	1	9254	2	-5.0496	0.34305	0.34233	1	6264	0	-5.0496
FMR1	4	0.54355	0.70178	1	11942	2	-5.0502	0.34914	0.34842	1	6389	0	-5.0502
EVPLL	4	0.10939	0.25123	0.890589	5388	2	-5.0513	0.12179	0.1358	1	2511	1	-5.0513
KRTAP21-1	4	0.81901	0.86108	1	15108	1	-5.0514	0.48925	0.48872	1	8822	0	-5.0514
CT83	4	0.33507	0.54916	1	9673	2	-5.0526	0.20317	0.20712	1	3813	1	-5.0526
APOE	4	0.56236	0.71605	1	12196	2	-5.0531	0.24396	0.24499	1	4503	1	-5.0531
PSAPL1	4	0.2964	0.51281	1	9174	1	-5.0535	0.17422	0.18126	1	3354	1	-5.0535
CCL25	4	0.94381	0.94372	1	17168	0	-5.0539	0.12345	0.1372	1	2539	1	-5.0539
ZNF254	4	0.11049	0.25291	0.893357	5410	2	-5.054	0.37289	0.37234	1	6801	0	-5.054
RCN3	4	0.40863	0.60247	1	10398	2	-5.0554	0.15816	0.16717	1	3083	1	-5.0554
ARMS2	4	0.098471	0.23397	0.866532	5156	1	-5.0567	0.16725	0.17504	1	3235	1	-5.0567
FAIM2	4	0.42501	0.61438	1	10560	2	-5.0571	0.22466	0.227	1	4162	1	-5.0571
IDE	4	0.659	0.7908	1	13687	2	-5.0578	0.12781	0.14087	1	2611	1	-5.0578
TMPRSS4	4	0.68432	0.81072	1	14139	2	-5.0581	0.39785	0.39741	1	7215	0	-5.0581
SLC6A1	4	0.11571	0.26097	0.903441	5519	2	-5.0585	0.39867	0.39826	1	7226	0	-5.0585
MAP10	4	0.75803	0.8366	1	14600	1	-5.0586	0.046126	0.073938	0.952749	1481	1	-5.0586
GPX6	4	0.021682	0.068734	0.568463	2308	2	-5.0587	0.034901	0.062442	0.944046	1262	2	-5.0587
CD46	4	0.89278	0.90108	1	16044	1	-5.0589	0.32186	0.32113	1	5888	0	-5.0589
CYP4F22	4	0.9144	0.91684	1	16434	1	-5.06	0.147	0.15743	1	2902	1	-5.06
KANK4	4	0.81026	0.85726	1	15027	1	-5.0619	0.40828	0.40776	1	7393	0	-5.0619
TNFRSF18	4	0.9615	0.96142	1	17641	0	-5.0641	0.33226	0.33161	1	6075	0	-5.0641
PPP1R27	4	0.85236	0.87715	1	15498	1	-5.065	0.0407	0.069712	0.949004	1403	1	-5.065
FKBP11	4	0.31998	0.53832	1	9552	2	-5.0661	0.31272	0.3121	1	5713	0	-5.0661
RYK	4	0.21453	0.40519	1	7567	2	-5.0666	0.33319	0.33249	1	6088	0	-5.0666
SH3GLB1	4	0.31127	0.53152	1	9461	2	-5.0683	0.15081	0.16073	1	2965	1	-5.0683
OR9A2	4	0.99274	0.9928	1	18629	0	-5.0685	0.41079	0.41027	1	7442	0	-5.0685
VPS13B	4	0.63599	0.77275	1	13303	1	-5.0686	0.22686	0.22902	1	4201	1	-5.0686
ARAP1	4	0.89038	0.89947	1	16001	1	-5.0754	0.30482	0.30411	1	5576	0	-5.0754
NMT2	4	0.94276	0.94267	1	17138	0	-5.0755	0.46373	0.46322	1	8388	0	-5.0755
KIF2C	4	0.3178	0.53681	1	9537	1	-5.0761	0.33562	0.33492	1	6133	0	-5.0761
CDC42SE1	4	0.77269	0.84208	1	14712	1	-5.0764	0.046733	0.074392	0.953094	1489	1	-5.0764
TFAP4	4	0.17954	0.35592	0.995128	6832	2	-5.0772	0.26724	0.26713	1	4895	1	-5.0772
HLF	4	0.62107	0.76112	1	13083	1	-5.078	0.074296	0.096605	0.986546	1871	1	-5.078
SERPINF2	4	0.035098	0.10575	0.657132	3070	2	-5.0786	0.44368	0.44323	1	8044	0	-5.0786
ZNF345	4	0.33626	0.55001	1	9684	2	-5.0793	0.077113	0.098908	0.989604	1910	1	-5.0793
LOC100130451	4	0.0050493	0.017662	0.342026	985	2	-5.0802	0.28138	0.28095	1	5155	1	-5.0802
CYP2A7	4	0.19362	0.37588	1	7138	2	-5.0834	0.30222	0.3015	1	5523	0	-5.0834
DIXDC1	4	0.070613	0.18889	0.799091	4513	2	-5.0844	0.027676	0.050393	0.927632	1035	1	-5.0844
PPP2R3B	4	0.12224	0.27108	0.912913	5673	2	-5.0847	0.2234	0.22584	1	4145	1	-5.0847
COL4A2	4	0.83742	0.86957	1	15313	1	-5.0859	0.05756	0.083088	0.967558	1641	1	-5.0859
CELSR2	4	0.63095	0.76887	1	13231	1	-5.086	0.371	0.37048	1	6767	0	-5.086
MTM1	4	0.78896	0.84839	1	14836	1	-5.0865	0.054598	0.080757	0.964543	1600	1	-5.0865
CFAP97	4	0.2111	0.40043	1	7504	2	-5.0867	0.30816	0.30746	1	5634	0	-5.0867
SIRPB2	4	0.0031822	0.011296	0.282864	761	2	-5.0875	0.022956	0.042334	0.917382	880	2	-5.0875
PLEKHF2	4	0.97742	0.97744	1	18114	0	-5.0876	0.4089	0.40837	1	7406	0	-5.0876
GRHL1	4	0.097949	0.23313	0.865365	5139	2	-5.0894	0.2353	0.23691	1	4349	1	-5.0894
ZNF264	4	0.03088	0.094307	0.632201	2847	2	-5.0898	0.0096892	0.019404	0.815943	454	1	-5.0898
PLIN2	4	0.26097	0.46751	1	8456	2	-5.0905	0.018507	0.034729	0.908426	727	1	-5.0905
[truncated: 17,114 more rows]

## Sheet: PeV-A2_HT29-DKO CRISPR screen
id	num	neg|score	neg|p-value	neg|fdr	neg|rank	neg|goodsgrna	neg|lfc	pos|score	pos|p-value	pos|fdr	pos|rank	pos|goodsgrna	pos|lfc
ITGB6	4	1	1	1	19113	0	13.059	2.7e-17	2.59e-07	0.00165	1	4	13.059
MYADM	4	1	1	1	19111	0	12.841	2.47e-12	2.59e-07	0.00165	3	4	12.841
SPPL3	4	1	1	1	19112	0	9.1983	9.8e-16	2.59e-07	0.00165	2	4	9.1983
ITGAV	4	0.97601	0.976	1	17484	0	3.566	7.98e-07	1.3e-06	0.004125	4	3	3.566
SPHK2	4	1	1	1	19110	0	3.5259	8.14e-07	1.3e-06	0.004125	5	3	3.5259
CGB8	4	0.99996	0.99995	1	18979	0	3.1907	2.42e-06	2.85e-06	0.007779	6	3	3.1907
HIPK4	4	0.76432	0.83897	1	13280	1	2.6759	3.05e-06	4.92e-06	0.011757	7	3	2.6759
CGB	4	0.97612	0.9761	1	17492	0	2.6574	5.4e-06	9.58e-06	0.020352	8	3	2.6574
BRMS1	3	0.22553	0.37503	1	7669	1	2.5696	0.00016571	0.00034215	0.32698	19	2	2.5696
BCL9L	4	0.98935	0.98939	1	18111	0	2.4482	5.61e-06	1.11e-05	0.021287	9	3	2.4482
SIN3A	4	0.9948	0.99484	1	18413	0	2.2502	0.00012799	0.00026186	0.325951	13	2	2.2502
DENND5B	4	0.37543	0.57833	1	9472	1	1.6151	3.65e-05	6.92e-05	0.120162	10	2	1.6151
CCDC151	4	0.89609	0.90335	1	14847	1	0.82811	0.00015849	0.00031574	0.325951	17	2	0.82811
Non-Targeting	998	#NAME?	2.59e-07	0.00165	1	998	0	nan	7.77e-07	0.003713	16770	0	0
RALGAPB	4	0.88712	0.89735	1	14681	1	-0.038564	0.032953	0.032995	1	605	1	-0.038564
MMGT1	4	0.83856	0.87013	1	13980	1	-0.14742	0.022584	0.022862	1	416	1	-0.14742
MAP3K10	4	0.67099	0.80025	1	12544	1	-0.18186	0.04131	0.041237	1	759	1	-0.18186
BFSP1	4	0.35527	0.56369	1	9313	1	-1.4733	0.0088563	0.009377	0.958362	185	1	-1.4733
PA2G4	4	0.99664	0.99664	1	18544	0	-1.9128	5.22e-05	9.71e-05	0.154703	11	2	-1.9128
PNMAL2	4	0.42672	0.61561	1	9870	1	-2.0915	0.027984	0.028139	1	514	1	-2.0915
PGLYRP1	4	0.99982	0.99982	1	18890	0	-2.5589	0.00018521	0.00036132	0.328854	20	2	-2.5589
SPATA31E1	4	0.99166	0.99172	1	18227	0	-2.8878	0.00012017	0.00024632	0.325951	12	2	-2.8878
AKT2	4	0.89888	0.90529	1	14911	1	-2.9762	0.068792	0.068723	1	1271	0	-2.9762
EMC2	4	0.92389	0.92474	1	15576	1	-3.0774	0.00014207	0.00028724	0.325951	15	2	-3.0774
UGT3A2	4	0.55727	0.71219	1	11076	2	-3.1467	0.00030821	0.00057578	0.478476	22	2	-3.1467
ZNF257	4	0.27531	0.48606	1	8447	2	-3.2146	0.00023498	0.00045457	0.394914	21	2	-3.2146
CGB1	4	0.99988	0.99988	1	18912	0	-3.226	0.00085372	0.00163	0.718384	41	2	-3.226
TMEM208	4	0.77391	0.84253	1	13344	1	-3.3214	0.00046336	0.00088297	0.544395	30	2	-3.3214
ZNF45	4	0.96868	0.96863	1	17179	0	-3.4262	0.0099494	0.010437	0.977518	203	1	-3.4262
ARHGAP31	4	0.54913	0.70606	1	10988	1	-3.5434	0.00032633	0.00060997	0.485767	23	2	-3.5434
FAM78A	4	0.29647	0.51291	1	8780	2	-3.5759	0.00014513	0.00029346	0.325951	16	2	-3.5759
PLEKHA4	4	0.95501	0.9549	1	16629	0	-3.6283	0.00070224	0.0013373	0.652104	38	2	-3.6283
TM9SF3	4	0.16135	0.32958	0.951166	6619	2	-3.6658	0.00013531	0.00027792	0.325951	14	2	-3.6658
DAPK3	4	0.39926	0.59566	1	9642	1	-3.7508	0.00042068	0.00078869	0.537459	27	2	-3.7508
SLC39A9	4	0.98291	0.98295	1	17806	0	-3.7686	0.012652	0.013042	0.992892	250	1	-3.7686
MAG	4	0.50343	0.67175	1	10517	1	-3.843	0.023409	0.023691	1	430	1	-3.843
HIST1H3J	4	0.88602	0.89664	1	14648	1	-3.9088	0.0006272	0.0011984	0.618942	36	2	-3.9088
B3GAT1	4	0.055687	0.15863	0.655689	4621	2	-3.9168	0.00016252	0.00032402	0.325951	18	2	-3.9168
EMC1	4	0.89635	0.90355	1	14848	1	-3.9704	0.0068759	0.0074355	0.947426	149	1	-3.9704
PRSS56	4	0.90834	0.91216	1	15144	1	-3.987	0.00044578	0.0008436	0.537459	29	2	-3.987
CGB7	4	0.50048	0.66962	1	10487	2	-4.0221	0.00038875	0.00073171	0.517968	26	2	-4.0221
RAB38	4	0.47399	0.65027	1	10239	1	-4.0581	0.00051526	0.0009902	0.556639	33	2	-4.0581
SAP130	4	0.89041	0.8995	1	14727	1	-4.0935	0.00051095	0.00097777	0.556639	32	2	-4.0935
ACPT	4	0.92514	0.92576	1	15615	1	-4.1504	0.00058357	0.0011166	0.609598	34	2	-4.1504
TMOD2	4	0.98732	0.98736	1	18020	0	-4.214	0.01369	0.014063	1	267	1	-4.214
EMC3	4	0.42715	0.61593	1	9876	1	-4.2252	0.0084396	0.0089434	0.954948	178	1	-4.2252
C10orf82	4	0.19417	0.37664	1	7165	2	-4.2307	0.00036168	0.00068042	0.503618	24	2	-4.2307
GANAB	4	0.90757	0.91161	1	15127	1	-4.2375	0.00064637	0.0012306	0.618942	37	2	-4.2375
C1QL4	4	0.92724	0.92762	1	15666	1	-4.2664	0.017524	0.017897	1	333	1	-4.2664
NANOS1	4	0.12324	0.27263	0.867728	6003	2	-4.339	0.018197	0.018547	1	344	1	-4.339
GFY	4	0.065141	0.17978	0.695439	4933	2	-4.377	0.00036289	0.00068509	0.503618	25	2	-4.377
CYB5R3	4	0.97781	0.97786	1	17568	0	-4.3944	0.0046837	0.0053069	0.922097	109	1	-4.3944
EMC4	4	0.51683	0.68167	1	10653	1	-4.4218	0.03622	0.036219	1	664	1	-4.4218
PEX3	4	0.17814	0.3539	0.979179	6903	1	-4.4393	0.0014409	0.0022019	0.779336	53	1	-4.4393
TSGA10IP	4	0.54231	0.70083	1	10922	1	-4.4852	0.00086483	0.0016538	0.718384	43	2	-4.4852
PPP5D1	4	0.93971	0.93969	1	16073	0	-4.5644	0.045417	0.045262	1	836	1	-4.5644
ITGB1BP2	4	0.98379	0.98378	1	17847	0	-4.6166	0.0082312	0.0087445	0.954639	174	1	-4.6166
MAP3K1	4	0.3148	0.53469	1	9045	2	-4.6506	0.00071402	0.0013647	0.652104	39	2	-4.6506
FTHL17	4	0.19054	0.37151	0.999131	7104	2	-4.7565	0.025159	0.025408	1	462	1	-4.7565
MAMSTR	4	0.61178	0.75379	1	11689	1	-4.7644	0.035914	0.035938	1	659	1	-4.7644
CA11	4	0.74035	0.83025	1	13118	1	-4.8037	0.047895	0.047691	1	882	0	-4.8037
CORO6	4	0.50455	0.67259	1	10528	2	-4.8872	0.043796	0.043696	1	805	1	-4.8872
MYBPC2	4	0.93491	0.93481	1	15901	1	-4.9088	0.023718	0.023998	1	436	1	-4.9088
ALMS1	4	0.71624	0.82219	1	12971	1	-4.9216	0.0098974	0.010387	0.977518	202	1	-4.9216
HGC6.3	4	0.58428	0.73257	1	11397	1	-4.976	0.084078	0.084006	1	1540	0	-4.976
C19orf47	4	0.13219	0.28633	0.888114	6161	2	-4.9845	0.047946	0.047745	1	883	0	-4.9845
EMC10	4	0.95881	0.95876	1	16766	0	-5.0074	0.049814	0.049641	1	917	0	-5.0074
TRIM32	4	0.1468	0.30824	0.921264	6390	2	-5.0187	0.043289	0.043175	1	796	1	-5.0187
LYPD3	4	0.62522	0.76436	1	11844	2	-5.0298	0.027728	0.027891	1	509	1	-5.0298
CLEC11A	4	0.19709	0.38079	1	7205	1	-5.0308	0.050016	0.049845	1	919	0	-5.0308
CRYZ	4	0.35779	0.56555	1	9332	2	-5.0672	0.022069	0.022343	1	406	1	-5.0672
FIZ1	4	0.03981	0.11824	0.577973	3900	1	-5.1295	0.059865	0.059718	1	1098	0	-5.1295
ZNF91	4	0.034666	0.10462	0.545414	3660	2	-5.1466	0.0231	0.023372	1	426	1	-5.1466
ATP8B4	4	0.81811	0.86067	1	13747	1	-5.1496	0.015091	0.015502	1	291	1	-5.1496
CD79A	4	0.98198	0.98201	1	17763	0	-5.1691	0.056406	0.056301	1	1035	0	-5.1691
SNRPD3	4	1	1	1	19109	0	-5.1741	0.10138	0.10119	1	1867	0	-5.1741
POLR2A	4	1	1	1	19098	0	-5.1747	0.096141	0.096017	1	1767	0	-5.1747
COX10	4	0.051454	0.14809	0.633897	4461	2	-5.1789	0.016541	0.016936	1	314	1	-5.1789
DNAJC24	4	0.24252	0.44301	1	7932	2	-5.3219	0.04136	0.041289	1	760	1	-5.3219
DUX4	4	1	1	1	19091	0	-5.3258	0.092442	0.09233	1	1702	0	-5.3258
NLRP4	4	0.68763	0.81333	1	12821	1	-5.3356	0.060615	0.060455	1	1113	0	-5.3356
ADM5	4	0.71383	0.8214	1	12957	1	-5.3568	0.045822	0.04565	1	844	1	-5.3568
B9D2	4	0.11157	0.25463	0.84243	5775	1	-5.3831	0.030394	0.030473	1	559	1	-5.3831
RAP1GDS1	4	0.26328	0.47054	1	8254	2	-5.4076	0.015142	0.015546	1	292	1	-5.4076
IQCB1	4	0.95779	0.95777	1	16734	0	-5.427	0.055904	0.055783	1	1025	0	-5.427
EIF4A3	4	1	1	1	19107	0	-5.4612	0.079209	0.079104	1	1460	0	-5.4612
MYL1	4	0.68857	0.81361	1	12829	1	-5.4666	0.030035	0.030116	1	552	1	-5.4666
UPK1A	4	0.12155	0.27004	0.864383	5970	2	-5.5007	0.044049	0.043936	1	810	1	-5.5007
C19orf54	4	0.98761	0.98764	1	18032	0	-5.5215	0.062914	0.062754	1	1156	0	-5.5215
XPO5	4	0.26988	0.47904	1	8358	2	-5.525	0.048603	0.048385	1	896	0	-5.525
LOC100507462	4	0.04339	0.12761	0.59604	4085	1	-5.5326	0.087753	0.08759	1	1611	0	-5.5326
ZWILCH	4	0.57733	0.72727	1	11313	2	-5.5552	0.017679	0.018036	1	335	1	-5.5552
IRF3	4	0.16524	0.33526	0.957902	6687	2	-5.5621	0.043847	0.043749	1	806	1	-5.5621
ZNF630	4	0.21359	0.40391	1	7474	2	-5.5667	0.026957	0.027136	1	495	1	-5.5667
KCNJ16	4	0.053271	0.1527	0.642976	4537	2	-5.6304	0.057861	0.057744	1	1061	0	-5.6304
EMC6	4	0.67263	0.80155	1	12571	1	-5.6845	0.035251	0.035292	1	646	1	-5.6845
SNCAIP	4	0.97395	0.97387	1	17399	0	-5.7126	0.022172	0.022448	1	407	1	-5.7126
PHLPP2	4	0.54367	0.70187	1	10938	1	-5.778	0.02629	0.026488	1	482	1	-5.778
DACT3	4	0.075532	0.19695	0.731943	5140	2	-5.7832	0.016437	0.01684	1	312	1	-5.7832
ZNF784	4	0.27167	0.48141	1	8386	2	-5.7976	0.041868	0.041776	1	770	1	-5.7976
PRPF8	4	1	1	1	19108	0	-5.7996	0.10138	0.10119	1	1864	0	-5.7996
PSMA6	4	1	1	1	19104	0	-5.8057	0.10106	0.10086	1	1859	0	-5.8057
ZNF578	4	0.36321	0.56946	1	9375	1	-5.8336	0.050974	0.050822	1	935	0	-5.8336
ZNF587	4	0.73175	0.82732	1	13066	1	-5.8499	0.038411	0.038394	1	704	1	-5.8499
TRA2A	4	0.8996	0.90579	1	14931	1	-5.8598	0.055226	0.055119	1	1008	0	-5.8598
DEFB106B	2	0.0025017	0.0048396	0.144119	939	1	-5.8842	0.029	0.028999	1	533	0	-5.8842
TXLNB	4	0.80495	0.855	1	13629	1	-5.8999	0.01452	0.014901	1	279	1	-5.8999
XRCC1	4	0.19353	0.37576	1	7151	2	-5.9068	0.060215	0.060068	1	1105	0	-5.9068
CDC7	4	0.99999	1	1	19067	0	-5.9377	0.10389	0.1037	1	1911	0	-5.9377
U2AF1	4	0.99999	0.99999	1	19058	0	-5.9377	0.10859	0.10841	1	1992	0	-5.9377
RPS26	4	1	1	1	19106	0	-5.9827	0.10599	0.10583	1	1947	0	-5.9827
CHMP2A	4	0.99999	0.99999	1	19050	0	-5.9972	0.093562	0.093471	1	1715	0	-5.9972
TICRR	4	0.9998	0.9998	1	18882	0	-6.0366	0.10493	0.10477	1	1929	0	-6.0366
SPC24	4	0.99981	0.99982	1	18888	0	-6.0555	0.10348	0.10329	1	1904	0	-6.0555
C3orf52	4	0.31969	0.53812	1	9095	2	-6.0653	0.049915	0.049743	1	918	0	-6.0653
KMT2B	4	0.35449	0.56316	1	9308	2	-6.0712	0.091735	0.091599	1	1686	0	-6.0712
VN1R4	4	0.5937	0.73982	1	11510	2	-6.1167	0.026084	0.026288	1	478	1	-6.1167
OR6B2	4	0.73356	0.82791	1	13083	1	-6.1204	0.07385	0.073772	1	1361	0	-6.1204
SRSF2	4	0.9395	0.93947	1	16065	0	-6.147	0.10556	0.10539	1	1941	0	-6.147
RPA3	4	0.99968	0.99969	1	18845	0	-6.2073	0.1064	0.10624	1	1955	0	-6.2073
PCNA	4	0.99999	0.99999	1	19044	0	-6.215	0.10389	0.1037	1	1908	0	-6.215
NUTF2	4	0.98445	0.98446	1	17886	0	-6.2194	0.089147	0.089024	1	1635	0	-6.2194
CNFN	4	0.2056	0.39267	1	7364	2	-6.2365	0.06466	0.06453	1	1192	0	-6.2365
ATP6AP1	4	0.99999	0.99999	1	19038	0	-6.2498	0.11559	0.11534	1	2114	0	-6.2498
CYBB	4	0.57995	0.72929	1	11339	1	-6.2795	0.075137	0.075051	1	1386	0	-6.2795
ABCD2	4	0.1708	0.34331	0.968353	6774	2	-6.2837	0.068991	0.068907	1	1275	0	-6.2837
UBE2D4	4	0.84128	0.87145	1	14013	1	-6.289	0.087092	0.086948	1	1602	0	-6.289
SFPQ	4	0.99902	0.99901	1	18731	0	-6.3026	0.1137	0.11352	1	2077	0	-6.3026
CHEK1	4	0.96402	0.96398	1	16987	0	-6.3273	0.10659	0.10642	1	1957	0	-6.3273
PRAMEF19	4	0.66886	0.7986	1	12512	2	-6.3341	0.047441	0.047227	1	876	1	-6.3341
KPNB1	4	1	1	1	19093	0	-6.3455	0.086088	0.085967	1	1577	0	-6.3455
COPE	4	1	1	1	19099	0	-6.3558	0.11166	0.11151	1	2040	0	-6.3558
RPS8	4	1	1	1	19081	0	-6.357	0.10883	0.10864	1	1996	0	-6.357
MKS1	4	0.84455	0.87308	1	14062	1	-6.3651	0.0042135	0.0048702	0.91259	101	1	-6.3651
NLRP7	4	0.66837	0.79821	1	12506	1	-6.3818	0.0019644	0.0027131	0.823118	62	1	-6.3818
ZFYVE28	4	0.47747	0.65284	1	10271	2	-6.3858	0.036424	0.036419	1	668	1	-6.3858
SMU1	4	1	1	1	19105	0	-6.3893	0.10905	0.10885	1	1998	0	-6.3893
PHB2	4	1	1	1	19100	0	-6.3923	0.1137	0.11352	1	2078	0	-6.3923
RBM8A	4	1	1	1	19097	0	-6.3959	0.11559	0.11534	1	2113	0	-6.3959
WASH1	4	1	1	1	19101	0	-6.4041	0.11269	0.11253	1	2061	0	-6.4041
ATP6V0B	4	1	1	1	19079	0	-6.4064	0.10556	0.10539	1	1940	0	-6.4064
PSMA7	4	0.99774	0.99776	1	18621	0	-6.4085	0.10169	0.10148	1	1873	0	-6.4085
ZDHHC23	4	0.86374	0.88335	1	14299	1	-6.4129	0.067947	0.06788	1	1255	0	-6.4129
DEDD2	4	0.62631	0.76525	1	11857	1	-6.4349	0.03193	0.031971	1	586	1	-6.4349
RBPJ	4	0.99804	0.99805	1	18648	0	-6.4476	0.051075	0.050923	1	937	0	-6.4476
EEF1A1	4	1	1	1	19095	0	-6.46	0.10683	0.10664	1	1964	0	-6.46
RRM1	4	1	1	1	19103	0	-6.464	0.10043	0.10022	1	1847	0	-6.464
LHB	4	0.71728	0.82253	1	12975	1	-6.4691	0.014002	0.014376	1	272	1	-6.4691
SF3A1	4	0.99947	0.99949	1	18790	0	-6.5088	0.1044	0.10419	1	1920	0	-6.5088
RPL8	4	1	1	1	19075	0	-6.5224	0.11416	0.11397	1	2089	0	-6.5224
SF3B4	4	0.9994	0.99942	1	18777	0	-6.5403	0.11025	0.11005	1	2018	0	-6.5403
PRPF19	4	1	1	1	19087	0	-6.5472	0.11502	0.11477	1	2102	0	-6.5472
NBPF15	4	0.93565	0.93555	1	15925	1	-6.5659	0.11416	0.11397	1	2085	0	-6.5659
EIF5A	4	0.96534	0.96528	1	17042	0	-6.5759	0.073281	0.073191	1	1354	0	-6.5759
CDC23	4	0.97439	0.97433	1	17422	0	-6.5932	0.1176	0.1173	1	2142	0	-6.5932
TMEM182	4	0.74365	0.83144	1	13135	1	-6.6007	0.023924	0.024183	1	440	1	-6.6007
ATP6V0C	4	0.99999	0.99999	1	19066	0	-6.6081	0.10169	0.10148	1	1872	0	-6.6081
PRG4	4	0.56145	0.71537	1	11119	2	-6.6096	0.022378	0.022658	1	411	1	-6.6096
SNRPF	4	1	1	1	19088	0	-6.6123	0.12196	0.12166	1	2203	0	-6.6123
RAN	4	0.86567	0.88443	1	14324	1	-6.6144	0.099974	0.099787	1	1835	0	-6.6144
RPS10	4	0.99082	0.99088	1	18179	0	-6.621	0.11786	0.11757	1	2145	0	-6.621
RPLP2	4	0.99968	0.99969	1	18849	0	-6.6404	0.044404	0.044273	1	816	1	-6.6404
RPL34	4	0.99996	0.99996	1	18982	0	-6.6458	0.12065	0.12035	1	2185	0	-6.6458
ERH	4	0.87171	0.88792	1	14424	1	-6.6577	0.11416	0.11397	1	2087	0	-6.6577
CENPK	4	0.99959	0.99961	1	18826	0	-6.6729	0.10998	0.10979	1	2016	0	-6.6729
PALM3	4	0.69133	0.81448	1	12845	1	-6.6802	0.090515	0.090389	1	1663	0	-6.6802
SF3B5	4	0.97472	0.97467	1	17436	0	-6.6884	0.10319	0.10299	1	1901	0	-6.6884
POLR2J	4	0.99999	1	1	19073	0	-6.7181	0.10813	0.10795	1	1985	0	-6.7181
DNA2	4	1	1	1	19082	0	-6.7311	0.11528	0.11503	1	2105	0	-6.7311
VCP	4	1	1	1	19092	0	-6.7381	0.123	0.12271	1	2220	0	-6.7381
RPS15	4	1	1	1	19102	0	-6.7567	0.10389	0.1037	1	1914	0	-6.7567
ECD	4	0.99997	0.99997	1	18996	0	-6.7607	0.12255	0.12225	1	2210	0	-6.7607
ATP6V0D1	4	0.99978	0.99978	1	18876	0	-6.7648	0.055226	0.055119	1	1012	0	-6.7648
SYNGR4	4	0.060605	0.17065	0.678416	4800	2	-6.7781	0.022687	0.022966	1	418	1	-6.7781
UBA52	4	0.99976	0.99976	1	18869	0	-6.808	0.12196	0.12166	1	2205	0	-6.808
SLC1A5	4	0.1699	0.342	0.967096	6757	2	-6.8141	0.067051	0.066978	1	1238	0	-6.8141
MTBP	3	0.99991	0.99991	1	18932	0	-6.8253	0.081635	0.081465	1	1492	0	-6.8253
RPS13	4	0.99998	0.99998	1	19027	0	-6.8327	0.10519	0.10503	1	1933	0	-6.8327
HMGCS1	4	1	1	1	19094	0	-6.8534	0.11078	0.11059	1	2027	0	-6.8534
PSMB4	4	0.99998	0.99998	1	19015	0	-6.8702	0.11269	0.11253	1	2057	0	-6.8702
CCT6A	4	0.99997	0.99997	1	18999	0	-6.8733	0.1044	0.10419	1	1919	0	-6.8733
PLK1	4	0.99997	0.99997	1	19001	0	-6.8745	0.11502	0.11477	1	2101	0	-6.8745
XPO1	3	0.99995	0.99996	1	18976	0	-6.8893	0.09669	0.096273	1	1775	0	-6.8893
CDK1	4	1	1	1	19086	0	-6.8893	0.11736	0.11707	1	2136	0	-6.8893
GINS2	4	0.99998	0.99998	1	19025	0	-6.9081	0.12727	0.12694	1	2276	0	-6.9081
EIF2S3	4	1	1	1	19085	0	-6.9201	0.12727	0.12694	1	2278	0	-6.9201
AKIRIN2	4	0.99999	1	1	19068	0	-6.9294	0.11879	0.1185	1	2161	0	-6.9294
RPL3	4	0.99959	0.99961	1	18825	0	-6.9423	0.11822	0.11792	1	2151	0	-6.9423
POLR2L	4	0.99999	0.99999	1	19048	0	-6.9427	0.123	0.12271	1	2216	0	-6.9427
QARS	4	0.99916	0.99915	1	18749	0	-6.9455	0.13162	0.1313	1	2322	0	-6.9455
PSMC4	4	0.98079	0.98082	1	17705	0	-6.9487	0.1235	0.12321	1	2223	0	-6.9487
POLE	4	0.99432	0.99438	1	18386	0	-6.9494	0.10837	0.1082	1	1989	0	-6.9494
AURKA	4	0.99411	0.99417	1	18369	0	-6.9517	0.10389	0.1037	1	1909	0	-6.9517
RPS9	4	0.99958	0.99959	1	18819	0	-6.9532	0.11841	0.11811	1	2153	0	-6.9532
H3F3A	4	0.99258	0.99264	1	18286	0	-6.9541	0.073281	0.073191	1	1356	0	-6.9541
SUMO2	4	0.83506	0.86847	1	13942	1	-6.9548	0.10519	0.10503	1	1934	0	-6.9548
RPL14	3	0.76401	0.78687	1	13276	1	-6.9676	0.099828	0.099416	1	1834	0	-6.9676
SUPT6H	4	0.95042	0.95036	1	16459	0	-6.9764	0.12497	0.12468	1	2250	0	-6.9764
PSMC1	4	0.99957	0.99958	1	18814	0	-6.9864	0.12331	0.12301	1	2221	0	-6.9864
ORC6	4	0.99838	0.99839	1	18669	0	-7.0114	0.11585	0.11558	1	2115	0	-7.0114
ATP6V1D	4	0.83538	0.86863	1	13947	1	-7.0199	0.11645	0.11617	1	2126	0	-7.0199
SYNE4	4	0.11591	0.26128	0.852204	5857	2	-7.0491	0.092027	0.091897	1	1691	0	-7.0491
UBL5	4	1	1	1	19083	0	-7.0494	0.12618	0.12584	1	2261	0	-7.0494
TBCC	4	0.99277	0.99283	1	18296	0	-7.0515	0.12371	0.12344	1	2228	0	-7.0515
POLR2C	4	0.99952	0.99953	1	18798	0	-7.0534	0.12331	0.12301	1	2222	0	-7.0534
POLR2I	4	0.9979	0.99792	1	18631	0	-7.0577	0.11025	0.11005	1	2017	0	-7.0577
NUP88	4	0.99999	0.99999	1	19046	0	-7.0667	0.11702	0.11675	1	2132	0	-7.0667
RPL11	4	0.99999	0.99999	1	19049	0	-7.0807	0.12947	0.12916	1	2298	0	-7.0807
CCDC121	4	0.006607	0.022803	0.276364	1576	2	-7.082	0.011665	0.012091	0.991347	232	1	-7.082
ETF1	4	1	1	1	19096	0	-7.0839	0.11231	0.11214	1	2054	0	-7.0839
DDX31	4	0.027574	0.085291	0.500638	3252	2	-7.0848	0.010418	0.010883	0.980309	211	1	-7.0848
RPL27	4	1	1	1	19080	0	-7.0848	0.13628	0.13595	1	2379	0	-7.0848
RPS27	4	0.89866	0.90514	1	14905	1	-7.0863	0.11786	0.11757	1	2143	0	-7.0863
KLK3	4	0.0786	0.20203	0.741869	5202	2	-7.0889	0.044252	0.044137	1	813	1	-7.0889
IPO13	4	0.99999	0.99999	1	19064	0	-7.1098	0.060515	0.060359	1	1111	0	-7.1098
RPL10A	4	0.99999	1	1	19074	0	-7.1185	0.1148	0.11457	1	2099	0	-7.1185
DHX8	4	0.99994	0.99994	1	18953	0	-7.1354	0.1044	0.10419	1	1921	0	-7.1354
SNRPA1	4	0.99999	0.99999	1	19065	0	-7.1365	0.068543	0.068467	1	1263	0	-7.1365
RPL12	4	0.99998	0.99998	1	19029	0	-7.1417	0.11619	0.1159	1	2123	0	-7.1417
POLR3A	4	0.99644	0.99646	1	18522	0	-7.1435	0.13421	0.13387	1	2356	0	-7.1435
TIPIN	4	0.99207	0.99213	1	18251	0	-7.146	0.12947	0.12916	1	2302	0	-7.146
AQP2	4	0.83315	0.86755	1	13925	1	-7.1515	0.01073	0.011183	0.980309	217	1	-7.1515
FUT2	4	0.17339	0.34702	0.972228	6820	2	-7.1535	0.011198	0.011653	0.98048	226	1	-7.1535
LSM3	4	0.90958	0.91311	1	15165	1	-7.1568	0.11981	0.11954	1	2173	0	-7.1568
TUT1	4	0.99999	0.99999	1	19062	0	-7.1631	0.11822	0.11792	1	2148	0	-7.1631
SRSF1	4	0.99978	0.99977	1	18874	0	-7.1677	0.11198	0.11182	1	2048	0	-7.1677
HSPA5	4	0.99999	1	1	19069	0	-7.1689	0.12452	0.12422	1	2239	0	-7.1689
RPL18A	4	1	1	1	19084	0	-7.1757	0.13348	0.13312	1	2347	0	-7.1757
PSMA4	4	0.99995	0.99995	1	18973	0	-7.1837	0.10775	0.10756	1	1977	0	-7.1837
PSMA3	4	0.89933	0.9056	1	14926	1	-7.1896	0.12497	0.12468	1	2245	0	-7.1896
SSU72	4	0.99803	0.99804	1	18646	0	-7.206	0.10237	0.10216	1	1885	0	-7.206
TOPBP1	4	0.99748	0.99749	1	18597	0	-7.2225	0.10734	0.10717	1	1971	0	-7.2225
SRSF7	4	1	1	1	19089	0	-7.227	0.1298	0.12949	1	2305	0	-7.227
LSM7	4	0.99998	0.99998	1	19020	0	-7.2494	0.10794	0.10776	1	1982	0	-7.2494
U2AF2	4	0.99963	0.99964	1	18836	0	-7.2496	0.027214	0.027386	1	500	1	-7.2496
GINS3	4	0.99381	0.99385	1	18355	0	-7.2518	0.13022	0.12992	1	2308	0	-7.2518
HAUS8	4	0.99999	0.99999	1	19057	0	-7.2523	0.11114	0.11097	1	2030	0	-7.2523
RPS21	4	0.99852	0.99853	1	18681	0	-7.2574	0.13022	0.12992	1	2309	0	-7.2574
SMC2	4	0.99999	0.99999	1	19047	0	-7.2617	0.10616	0.106	1	1951	0	-7.2617
SCD	4	0.99994	0.99994	1	18952	0	-7.2631	0.10813	0.10795	1	1986	0	-7.2631
TOP2A	4	1	1	1	19090	0	-7.265	0.12065	0.12035	1	2187	0	-7.265
RPL18	4	0.99999	0.99999	1	19056	0	-7.2691	0.11905	0.11877	1	2165	0	-7.2691
CDC45	4	0.99892	0.99891	1	18720	0	-7.2691	0.12255	0.12225	1	2212	0	-7.2691
CDC5L	4	0.93806	0.93801	1	16015	0	-7.2715	0.1319	0.13157	1	2327	0	-7.2715
NUP205	4	0.99999	0.99999	1	19052	0	-7.2721	0.11447	0.11424	1	2095	0	-7.2721
COPA	4	0.99969	0.9997	1	18851	0	-7.2768	0.12497	0.12468	1	2248	0	-7.2768
BIRC5	4	0.99998	0.99997	1	19007	0	-7.2776	0.13581	0.13546	1	2375	0	-7.2776
SNRNP200	4	0.99764	0.99764	1	18608	0	-7.2793	0.092442	0.09233	1	1700	0	-7.2793
SRP54	4	0.99432	0.99438	1	18385	0	-7.2808	0.12031	0.12003	1	2183	0	-7.2808
CDK9	4	1	1	1	19078	0	-7.2929	0.076545	0.076462	1	1413	0	-7.2929
RPSA	4	0.99937	0.99937	1	18773	0	-7.2957	0.11981	0.11954	1	2174	0	-7.2957
TUBB4B	4	0.99999	0.99999	1	19054	0	-7.2964	0.13815	0.13787	1	2400	0	-7.2964
CNOT3	4	0.99976	0.99976	1	18868	0	-7.3	0.11879	0.1185	1	2158	0	-7.3
ZNHIT2	4	0.99996	0.99995	1	18978	0	-7.3003	0.11958	0.11931	1	2170	0	-7.3003
CCT5	4	1	1	1	19077	0	-7.3011	0.13084	0.13053	1	2316	0	-7.3011
CCT2	4	0.99999	1	1	19070	0	-7.3038	0.12947	0.12916	1	2299	0	-7.3038
EIF2S1	4	0.99999	1	1	19071	0	-7.3121	0.11931	0.11904	1	2166	0	-7.3121
OR4F21	3	0.9977	0.99775	1	18614	0	-7.3191	0.10406	0.10374	1	1915	0	-7.3191
PHF5A	4	0.69073	0.8143	1	12840	1	-7.323	0.12136	0.12108	1	2191	0	-7.323
SNRPD1	4	0.96846	0.96841	1	17170	0	-7.3338	0.11879	0.1185	1	2162	0	-7.3338
RPL36	4	0.99998	0.99998	1	19010	0	-7.3376	0.11166	0.11151	1	2044	0	-7.3376
ATP6V1G1	4	0.9714	0.97138	1	17298	0	-7.3413	0.10348	0.10329	1	1903	0	-7.3413
DHX9	4	0.99994	0.99995	1	18964	0	-7.3415	0.107	0.10682	1	1966	0	-7.3415
KIF18A	4	0.99998	0.99998	1	19030	0	-7.3486	0.11231	0.11214	1	2053	0	-7.3486
NSL1	4	0.99997	0.99997	1	18998	0	-7.3608	0.123	0.12271	1	2215	0	-7.3608
UBA1	4	0.99999	0.99999	1	19036	0	-7.3623	0.12031	0.12003	1	2182	0	-7.3623
SNRPG	4	0.99899	0.99898	1	18728	0	-7.3666	0.1095	0.10933	1	2010	0	-7.3666
NSA2	4	0.99997	0.99997	1	18990	0	-7.3759	0.01286	0.013248	0.992892	254	1	-7.3759
RPL23	3	0.99699	0.99704	1	18571	0	-7.3839	0.10681	0.10645	1	1960	0	-7.3839
CDC20	4	0.99016	0.99017	1	18149	0	-7.3874	0.099029	0.09884	1	1824	0	-7.3874
CEMP1	4	0.03088	0.094307	0.522458	3444	2	-7.3902	0.044505	0.044373	1	818	1	-7.3902
SPDYE2B	4	0.99992	0.99993	1	18944	0	-7.3914	0.11786	0.11757	1	2144	0	-7.3914
CKAP5	4	0.98069	0.98073	1	17700	0	-7.4054	0.11198	0.11182	1	2049	0	-7.4054
GPN2	4	0.99954	0.99956	1	18803	0	-7.4076	0.13131	0.131	1	2320	0	-7.4076
XAB2	4	0.99994	0.99994	1	18958	0	-7.4162	0.11559	0.11534	1	2111	0	-7.4162
BANP	4	0.99997	0.99997	1	19002	0	-7.4199	0.10169	0.10148	1	1875	0	-7.4199
LRR1	4	0.99905	0.99904	1	18735	0	-7.4212	0.11346	0.11327	1	2070	0	-7.4212
EIF3C	4	0.99991	0.99991	1	18928	0	-7.4287	0.11416	0.11397	1	2088	0	-7.4287
CHMP6	4	0.99999	0.99999	1	19063	0	-7.429	0.011457	0.011901	0.988063	229	1	-7.429
RUVBL1	4	0.99999	1	1	19072	0	-7.4325	0.13348	0.13312	1	2342	0	-7.4325
ZNF350	4	0.65304	0.786	1	12245	1	-7.4375	0.072662	0.072587	1	1339	0	-7.4375
PSMB2	4	0.99999	0.99999	1	19059	0	-7.44	0.13693	0.13661	1	2391	0	-7.44
CGB2	4	0.99288	0.99294	1	18301	0	-7.4466	0.0051538	0.0057581	0.940636	116	1	-7.4466
LRRC37A3	4	0.99998	0.99998	1	19016	0	-7.4509	0.1137	0.11352	1	2076	0	-7.4509
RPS24	4	0.99983	0.99984	1	18896	0	-7.451	0.11269	0.11253	1	2059	0	-7.451
CSNK1A1	4	0.99992	0.99992	1	18936	0	-7.4559	0.13557	0.13525	1	2373	0	-7.4559
POLR2F	4	0.981	0.98103	1	17719	0	-7.4568	0.1148	0.11457	1	2096	0	-7.4568
PRPF4	4	0.99954	0.99956	1	18804	0	-7.4677	0.12618	0.12584	1	2262	0	-7.4677
POLR2B	4	0.81117	0.85765	1	13685	1	-7.4705	0.14295	0.14266	1	2456	0	-7.4705
SEC16A	4	0.99454	0.99459	1	18396	0	-7.4758	0.051579	0.05144	1	947	0	-7.4758
PSMB6	4	0.99545	0.99549	1	18460	0	-7.4785	0.12701	0.12668	1	2274	0	-7.4785
SKIV2L2	4	0.99997	0.99997	1	18995	0	-7.482	0.11528	0.11503	1	2109	0	-7.482
PSMC5	4	0.99538	0.99541	1	18453	0	-7.4833	0.1268	0.12647	1	2270	0	-7.4833
SBNO1	4	0.8522	0.87707	1	14144	1	-7.4855	0.12371	0.12344	1	2226	0	-7.4855
SDE2	4	0.9994	0.99941	1	18776	0	-7.5094	0.10794	0.10776	1	1983	0	-7.5094
DFNB31	4	0.39258	0.59073	1	9597	2	-7.5109	0.058312	0.058206	1	1069	0	-7.5109
RRN3	4	0.99316	0.9932	1	18315	0	-7.5229	0.14803	0.14775	1	2524	0	-7.5229
ATP6AP2	4	0.99928	0.99928	1	18760	0	-7.5256	0.12136	0.12108	1	2194	0	-7.5256
DAD1	4	0.99999	0.99999	1	19034	0	-7.5361	0.12395	0.12365	1	2229	0	-7.5361
NEDD1	4	0.9994	0.99942	1	18779	0	-7.5438	0.11981	0.11954	1	2175	0	-7.5438
LSM4	4	0.99915	0.99914	1	18747	0	-7.5442	0.11025	0.11005	1	2020	0	-7.5442
HIST2H3D	4	0.99902	0.99901	1	18732	0	-7.5469	0.10043	0.10022	1	1849	0	-7.5469
MCM3	4	0.99994	0.99994	1	18959	0	-7.553	0.11879	0.1185	1	2160	0	-7.553
TUBGCP2	4	0.99976	0.99976	1	18870	0	-7.5605	0.121	0.12071	1	2189	0	-7.5605
DHX15	4	0.99995	0.99995	1	18971	0	-7.5692	0.11392	0.11373	1	2082	0	-7.5692
TCP1	4	0.99993	0.99994	1	18950	0	-7.5717	0.11145	0.11128	1	2038	0	-7.5717
RPL17-C18orf32	4	0.28877	0.50334	1	8661	1	-7.5727	0.1487	0.14843	1	2533	0	-7.5727
PPIAL4E	4	0.99999	0.99999	1	19035	0	-7.5768	0.10106	0.10086	1	1862	0	-7.5768
MARK4	4	0.7607	0.83762	1	13260	1	-7.5804	0.1015	0.10131	1	1868	0	-7.5804
CWC22	4	0.99676	0.99676	1	18551	0	-7.6036	0.11346	0.11327	1	2071	0	-7.6036
HAUS4	4	0.97249	0.97245	1	17348	0	-7.6071	0.11166	0.11151	1	2043	0	-7.6071
NUP214	4	0.91834	0.92001	1	15402	1	-7.6074	0.12497	0.12468	1	2249	0	-7.6074
LSM2	4	0.99946	0.99947	1	18789	0	-7.6151	0.11054	0.11033	1	2024	0	-7.6151
NUS1	4	0.99976	0.99976	1	18867	0	-7.6158	0.10998	0.10979	1	2015	0	-7.6158
RPS20	4	0.99978	0.99977	1	18875	0	-7.6158	0.11166	0.11151	1	2042	0	-7.6158
ATP6V1C1	4	0.99998	0.99998	1	19019	0	-7.6208	0.15708	0.15687	1	2632	0	-7.6208
SF3B3	4	0.99267	0.99272	1	18289	0	-7.631	0.14211	0.14183	1	2444	0	-7.631
CSE1L	4	0.96954	0.96949	1	17210	0	-7.639	0.12635	0.12601	1	2263	0	-7.639
LOC100144595	4	0.51686	0.68169	1	10657	2	-7.6412	0.087753	0.08759	1	1613	0	-7.6412
TFDP1	4	0.99983	0.99984	1	18895	0	-7.6437	0.13693	0.13661	1	2389	0	-7.6437
ALG11	4	0.9995	0.99951	1	18795	0	-7.6471	0.11114	0.11097	1	2031	0	-7.6471
BRF2	4	0.99953	0.99955	1	18802	0	-7.6495	0.14145	0.14119	1	2440	0	-7.6495
BCAR1	4	0.97624	0.97623	1	17493	0	-7.6503	0.053995	0.053916	1	988	0	-7.6503
CENPC	4	0.85442	0.87824	1	14174	1	-7.6528	0.056808	0.056695	1	1042	0	-7.6528
OR4F29	3	0.99677	0.99684	1	18552	0	-7.655	0.11425	0.11386	1	2090	0	-7.655
RPL17	4	0.99997	0.99997	1	19000	0	-7.6556	0.13084	0.13053	1	2317	0	-7.6556
PSMA5	4	0.99752	0.99753	1	18598	0	-7.6562	0.12065	0.12035	1	2186	0	-7.6562
NPLOC4	4	0.99994	0.99994	1	18951	0	-7.668	0.14484	0.14457	1	2482	0	-7.668
PDCD7	4	0.99998	0.99998	1	19011	0	-7.6681	0.11447	0.11424	1	2093	0	-7.6681
PMF1	4	0.96223	0.96215	1	16922	0	-7.6698	0.068543	0.068467	1	1269	0	-7.6698
RPL37A	4	0.99999	0.99999	1	19033	0	-7.6714	0.12005	0.11976	1	2179	0	-7.6714
TAF10	4	0.99599	0.99603	1	18505	0	-7.6756	0.089538	0.089411	1	1644	0	-7.6756
CCT7	4	0.99671	0.99672	1	18547	0	-7.6822	0.13312	0.13276	1	2338	0	-7.6822
HARS	4	0.99998	0.99998	1	19013	0	-7.6862	0.12885	0.12855	1	2293	0	-7.6862
RPS14	4	0.99985	0.99986	1	18902	0	-7.6897	0.10921	0.10903	1	2003	0	-7.6897
DNAJC25-GNG10	4	0.37669	0.57922	1	9480	2	-7.69	0.10519	0.10503	1	1932	0	-7.69
RFC5	4	0.99995	0.99995	1	18969	0	-7.6905	0.14935	0.14907	1	2538	0	-7.6905
IARS	4	0.99999	0.99999	1	19053	0	-7.695	0.11645	0.11617	1	2127	0	-7.695
ATP2A2	4	0.99983	0.99983	1	18893	0	-7.7036	0.12656	0.1262	1	2266	0	-7.7036
CENPN	4	0.99815	0.99818	1	18654	0	-7.706	0.13557	0.13525	1	2371	0	-7.706
IPO11	4	0.99995	0.99995	1	18968	0	-7.7102	0.14714	0.14685	1	2512	0	-7.7102
PSMD7	4	0.99992	0.99993	1	18941	0	-7.7115	0.11879	0.1185	1	2159	0	-7.7115
YRDC	4	0.9998	0.9998	1	18883	0	-7.7146	0.0055193	0.0061249	0.944067	123	1	-7.7146
RPS6	4	0.9998	0.9998	1	18881	0	-7.7146	0.12566	0.12532	1	2256	0	-7.7146
RTFDC1	4	0.99462	0.99467	1	18402	0	-7.7208	0.15223	0.15197	1	2569	0	-7.7208
HAUS3	4	0.99891	0.99889	1	18714	0	-7.7218	0.12497	0.12468	1	2244	0	-7.7218
RRM2	4	0.99906	0.99904	1	18736	0	-7.7235	0.10237	0.10216	1	1888	0	-7.7235
SFMBT1	4	0.42613	0.61518	1	9864	2	-7.7244	0.072712	0.072635	1	1340	0	-7.7244
INTS1	4	0.99992	0.99993	1	18943	0	-7.7296	0.12859	0.12829	1	2288	0	-7.7296
TBC1D3K	4	0.99198	0.99204	1	18245	0	-7.732	0.14295	0.14266	1	2454	0	-7.732
TIMELESS	4	1	1	1	19076	0	-7.7323	0.15671	0.15649	1	2627	0	-7.7323
EFTUD2	4	0.99995	0.99995	1	18974	0	-7.7332	0.12371	0.12344	1	2227	0	-7.7332
EIF3G	4	0.99995	0.99995	1	18975	0	-7.7348	0.11585	0.11558	1	2120	0	-7.7348
DDX47	4	0.99989	0.99989	1	18918	0	-7.7359	0.1254	0.12508	1	2252	0	-7.7359
TANGO6	4	0.99999	0.99999	1	19045	0	-7.7416	0.15063	0.15037	1	2554	0	-7.7416
RANGAP1	4	0.99996	0.99996	1	18984	0	-7.7439	0.14145	0.14119	1	2439	0	-7.7439
PLRG1	4	0.9999	0.99991	1	18926	0	-7.7512	0.11447	0.11424	1	2091	0	-7.7512
NUF2	4	0.9995	0.99951	1	18794	0	-7.7513	0.11981	0.11954	1	2177	0	-7.7513
SRSF3	4	0.99968	0.99969	1	18848	0	-7.7521	0.10556	0.10539	1	1938	0	-7.7521
SLMO2	4	0.98426	0.98427	1	17876	0	-7.7537	0.11585	0.11558	1	2118	0	-7.7537
NUP93	4	0.97249	0.97245	1	17350	0	-7.754	0.1044	0.10419	1	1916	0	-7.754
CRNKL1	4	0.99996	0.99996	1	18983	0	-7.756	0.14185	0.14156	1	2442	0	-7.756
SF3B2	4	0.86232	0.88258	1	14278	1	-7.7595	0.11447	0.11424	1	2094	0	-7.7595
RPL10	4	0.99999	0.99999	1	19055	0	-7.7603	0.11078	0.11059	1	2029	0	-7.7603
USP17L28	4	0.99998	0.99998	1	19017	0	-7.7652	0.14668	0.14638	1	2505	0	-7.7652
RPS2	4	0.99966	0.99967	1	18840	0	-7.7655	0.12136	0.12108	1	2193	0	-7.7655
RPS4X	4	0.65045	0.78405	1	12221	1	-7.767	0.14754	0.14726	1	2517	0	-7.767
RPS17	4	0.9999	0.9999	1	18924	0	-7.776	0.15466	0.15442	1	2597	0	-7.776
RNASE9	4	0.41151	0.60453	1	9746	1	-7.7765	0.010938	0.01139	0.980309	221	1	-7.7765
HIST2H3A	4	0.94603	0.94596	1	16301	0	-7.7783	0.14211	0.14183	1	2445	0	-7.7783
MCTP1	4	0.99955	0.99957	1	18807	0	-7.7797	0.1148	0.11457	1	2098	0	-7.7797
LSM8	4	0.99998	0.99998	1	19031	0	-7.7803	0.13914	0.13889	1	2414	0	-7.7803
ELL	4	0.99998	0.99997	1	19009	0	-7.7916	0.15253	0.15228	1	2572	0	-7.7916
OR7E24	4	0.98602	0.98603	1	17970	0	-7.7936	0.10138	0.10119	1	1866	0	-7.7936
CHAF1B	4	0.99987	0.99987	1	18910	0	-7.8006	0.10837	0.1082	1	1988	0	-7.8006
KCNE2	4	0.11099	0.25371	0.840566	5767	2	-7.8009	0.020212	0.02054	1	376	1	-7.8009
VARS	4	0.99996	0.99996	1	18985	0	-7.8039	0.12594	0.12561	1	2259	0	-7.8039
CENPM	4	0.99839	0.9984	1	18671	0	-7.8162	0.11198	0.11182	1	2045	0	-7.8162
LOC102724862	4	0.99997	0.99997	1	19004	0	-7.8169	0.1347	0.13437	1	2364	0	-7.8169
POLD1	4	0.99999	0.99999	1	19039	0	-7.817	0.14066	0.14041	1	2430	0	-7.817
HIST1H2AI	4	0.99994	0.99995	1	18962	0	-7.8181	0.012497	0.012893	0.992892	247	1	-7.8181
PSMB3	4	0.97249	0.97245	1	17349	0	-7.8192	0.14696	0.14666	1	2509	0	-7.8192
SLC15A5	4	0.99376	0.9938	1	18352	0	-7.8224	0.062764	0.062603	1	1153	0	-7.8224
PHAX	4	0.99997	0.99997	1	18997	0	-7.8257	0.12395	0.12365	1	2231	0	-7.8257
RPS25	4	0.79707	0.85167	1	13547	1	-7.8266	0.12885	0.12855	1	2290	0	-7.8266
SMG1	4	0.99967	0.99968	1	18843	0	-7.8266	0.17156	0.17132	1	2818	0	-7.8266
RPS15A	4	0.99999	0.99999	1	19043	0	-7.8298	0.1347	0.13437	1	2361	0	-7.8298
TBC1D3L	4	0.50518	0.67305	1	10535	1	-7.8301	0.11231	0.11214	1	2051	0	-7.8301
HCFC1	4	0.97684	0.97684	1	17524	0	-7.8306	0.11198	0.11182	1	2047	0	-7.8306
LOC101060389	4	0.99991	0.99991	1	18933	0	-7.8314	0.11502	0.11477	1	2103	0	-7.8314
DHFR	4	0.99882	0.99881	1	18709	0	-7.8319	0.14852	0.14823	1	2531	0	-7.8319
RPS19	4	0.99999	0.99999	1	19037	0	-7.8389	0.13131	0.131	1	2319	0	-7.8389
DUT	4	0.27654	0.48764	1	8462	1	-7.8395	0.13785	0.13754	1	2398	0	-7.8395
DONSON	4	0.99997	0.99997	1	18989	0	-7.8449	0.1028	0.10258	1	1891	0	-7.8449
ANAPC11	4	0.99908	0.99906	1	18740	0	-7.8472	0.15948	0.15921	1	2662	0	-7.8472
MEPCE	4	0.99998	0.99998	1	19023	0	-7.8496	0.15086	0.15059	1	2556	0	-7.8496
POLR2D	4	0.99859	0.99859	1	18687	0	-7.853	0.13131	0.131	1	2321	0	-7.853
LSM6	4	0.99997	0.99997	1	19003	0	-7.8546	0.14556	0.14528	1	2491	0	-7.8546
NKAP	4	0.9958	0.99583	1	18490	0	-7.8577	0.12371	0.12344	1	2225	0	-7.8577
HSPE1	4	0.99999	0.99999	1	19061	0	-7.8644	0.1306	0.1303	1	2313	0	-7.8644
SDAD1	4	0.99995	0.99995	1	18970	0	-7.865	0.16741	0.16713	1	2762	0	-7.865
NAA50	4	0.84204	0.87181	1	14021	1	-7.8666	0.12421	0.12391	1	2233	0	-7.8666
EIF3D	4	0.99998	0.99998	1	19028	0	-7.8695	0.1648	0.16453	1	2728	0	-7.8695
PAFAH1B1	4	0.99983	0.99983	1	18894	0	-7.8723	0.12497	0.12468	1	2246	0	-7.8723
UBE2I	4	0.99997	0.99997	1	18991	0	-7.8759	0.1385	0.13822	1	2406	0	-7.8759
FAU	4	0.99999	0.99999	1	19060	0	-7.8808	0.17124	0.17099	1	2811	0	-7.8808
POLA1	4	0.99998	0.99998	1	19024	0	-7.8822	0.13693	0.13661	1	2390	0	-7.8822
RPL37	4	0.99248	0.99254	1	18279	0	-7.8845	0.14982	0.14954	1	2547	0	-7.8845
HNF1B	4	0.9983	0.99831	1	18665	0	-7.8855	0.14269	0.14241	1	2453	0	-7.8855
SCAF1	4	0.86966	0.88672	1	14383	1	-7.8944	0.030087	0.030161	1	553	1	-7.8944
PSMB7	4	0.99956	0.99958	1	18809	0	-7.895	0.11619	0.1159	1	2122	0	-7.895
NHP2L1	4	0.91377	0.91634	1	15284	1	-7.8956	0.15401	0.15378	1	2589	0	-7.8956
DHX16	4	0.99545	0.99549	1	18459	0	-7.8969	0.11958	0.11931	1	2169	0	-7.8969
KAT8	4	0.99937	0.99938	1	18774	0	-7.8978	0.12196	0.12166	1	2204	0	-7.8978
MCM4	4	0.75325	0.8349	1	13204	1	-7.8999	0.11066	0.11045	1	2026	0	-7.8999
TMEM199	4	0.94915	0.94908	1	16413	0	-7.9023	0.14607	0.14578	1	2495	0	-7.9023
BUD31	4	0.99971	0.99972	1	18858	0	-7.904	0.14332	0.14304	1	2463	0	-7.904
NUP85	4	0.99027	0.99029	1	18154	0	-7.9059	0.13503	0.13472	1	2366	0	-7.9059
PCBP1	4	0.99937	0.99937	1	18772	0	-7.907	0.17554	0.17531	1	2872	0	-7.907
RBBP5	4	0.9616	0.9615	1	16879	0	-7.9076	0.056607	0.056487	1	1038	0	-7.9076
MAT2A	4	0.97768	0.97771	1	17557	0	-7.9086	0.1451	0.14482	1	2483	0	-7.9086
USP17L30	4	0.99999	0.99999	1	19040	0	-7.9092	0.15987	0.15959	1	2667	0	-7.9092
VPS25	4	0.99999	0.99999	1	19042	0	-7.9109	0.16524	0.16497	1	2735	0	-7.9109
GINS1	4	0.99997	0.99996	1	18987	0	-7.9116	0.14332	0.14304	1	2459	0	-7.9116
WDR74	4	0.96102	0.96093	1	16857	0	-7.9136	0.13667	0.13636	1	2386	0	-7.9136
SPDL1	4	0.99927	0.99927	1	18757	0	-7.9143	0.12421	0.12391	1	2234	0	-7.9143
SUPT16H	4	0.99244	0.9925	1	18276	0	-7.9185	0.17104	0.17078	1	2809	0	-7.9185
LIN52	4	0.9993	0.99931	1	18762	0	-7.9242	0.16125	0.16098	1	2683	0	-7.9242
CBWD5	4	0.99826	0.99828	1	18663	0	-7.9252	0.13947	0.13923	1	2417	0	-7.9252
GLTSCR2	4	0.99234	0.9924	1	18273	0	-7.9297	0.13815	0.13787	1	2401	0	-7.9297
EIF5	4	0.99997	0.99996	1	18988	0	-7.9312	0.10493	0.10477	1	1928	0	-7.9312
NOM1	4	0.99724	0.99725	1	18586	0	-7.9315	0.15429	0.15405	1	2596	0	-7.9315
PPIAL4F	4	0.9965	0.9965	1	18526	0	-7.9331	0.093562	0.093471	1	1726	0	-7.9331
KRT18	4	0.99638	0.9964	1	18521	0	-7.9342	0.11585	0.11558	1	2117	0	-7.9342
CHAF1A	4	0.99998	0.99998	1	19022	0	-7.9346	0.1423	0.14201	1	2448	0	-7.9346
CLEC4G	4	0.53419	0.69468	1	10824	2	-7.9354	0.048704	0.048485	1	898	0	-7.9354
KIF11	4	0.99545	0.99549	1	18462	0	-7.9389	0.11585	0.11558	1	2119	0	-7.9389
TBC1D3F	4	0.93971	0.93969	1	16070	0	-7.9433	0.15503	0.15479	1	2604	0	-7.9433
CCNA2	4	0.97285	0.97281	1	17361	0	-7.9437	0.10921	0.10903	1	2004	0	-7.9437
CENPW	4	0.99253	0.99259	1	18281	0	-7.9498	0.1176	0.1173	1	2139	0	-7.9498
RPL26	4	0.99995	0.99995	1	18972	0	-7.9512	0.17392	0.1737	1	2849	0	-7.9512
TWISTNB	4	0.99998	0.99997	1	19006	0	-7.9514	0.13312	0.13276	1	2340	0	-7.9514
NPIPA1	4	0.99814	0.99816	1	18653	0	-7.9548	0.12395	0.12365	1	2230	0	-7.9548
RPS18	4	0.99998	0.99998	1	19012	0	-7.9553	0.14407	0.14378	1	2469	0	-7.9553
RPL24	4	0.99993	0.99993	1	18946	0	-7.9578	0.10883	0.10864	1	1994	0	-7.9578
RPL23A	4	0.73261	0.82761	1	13074	1	-7.9592	0.1554	0.15517	1	2609	0	-7.9592
HIST2H3C	4	0.98595	0.98595	1	17964	0	-7.9616	0.12196	0.12166	1	2206	0	-7.9616
MYC	4	0.99999	0.99999	1	19041	0	-7.9717	0.14295	0.14266	1	2455	0	-7.9717
UBTF	4	0.93025	0.93035	1	15753	1	-7.9731	0.085525	0.085413	1	1571	0	-7.9731
VPS28	4	0.99288	0.99294	1	18302	0	-7.9745	0.1648	0.16453	1	2729	0	-7.9745
TNPO3	4	0.92744	0.92779	1	15671	1	-7.9785	0.15773	0.1575	1	2639	0	-7.9785
ANAPC2	4	0.86003	0.8813	1	14245	1	-7.9808	0.11528	0.11503	1	2106	0	-7.9808
USP17L22	4	0.99909	0.99907	1	18741	0	-7.9933	0.1306	0.1303	1	2315	0	-7.9933
AHCTF1	4	0.97263	0.97257	1	17353	0	-7.9964	0.16012	0.15985	1	2672	0	-7.9964
CCT4	4	0.99653	0.99654	1	18533	0	-7.9978	0.12885	0.12855	1	2291	0	-7.9978
USP8	4	0.99326	0.99331	1	18322	0	-7.998	0.11416	0.11397	1	2086	0	-7.998
LTV1	4	0.99161	0.99167	1	18224	0	-7.9982	0.14295	0.14266	1	2458	0	-7.9982
UPF1	4	0.99976	0.99975	1	18866	0	-8.0012	0.14211	0.14183	1	2446	0	-8.0012
ERICH1	4	0.06695	0.18276	0.701752	4969	2	-8.0038	0.084078	0.084006	1	1545	0	-8.0038
BUB1	4	0.99542	0.99546	1	18457	0	-8.0057	0.17798	0.17773	1	2905	0	-8.0057
ISY1-RAB43	4	0.99976	0.99975	1	18865	0	-8.0095	0.12793	0.1276	1	2284	0	-8.0095
SKP1	4	0.99998	0.99997	1	19005	0	-8.0126	0.13348	0.13312	1	2348	0	-8.0126
WEE1	4	0.99989	0.99989	1	18915	0	-8.0129	0.17156	0.17132	1	2815	0	-8.0129
CPSF2	4	0.99981	0.99981	1	18886	0	-8.0171	0.1298	0.12949	1	2303	0	-8.0171
RABGGTA	4	0.99999	0.99998	1	19032	0	-8.0185	0.11803	0.11773	1	2146	0	-8.0185
CLTC	4	0.99272	0.99277	1	18294	0	-8.0206	0.13263	0.13231	1	2332	0	-8.0206
GSPT1	4	0.99992	0.99992	1	18940	0	-8.0212	0.16443	0.16416	1	2725	0	-8.0212
USP17L29	4	0.99999	0.99999	1	19051	0	-8.0238	0.16125	0.16098	1	2687	0	-8.0238
DCTN6	4	0.99956	0.99958	1	18812	0	-8.0253	0.15223	0.15197	1	2567	0	-8.0253
ATP6V1E1	4	0.99936	0.99936	1	18771	0	-8.0271	0.12815	0.12783	1	2285	0	-8.0271
PABPN1	4	0.96059	0.96051	1	16843	0	-8.0335	0.14251	0.14221	1	2450	0	-8.0335
COPB2	4	0.99994	0.99994	1	18954	0	-8.0336	0.13914	0.13889	1	2411	0	-8.0336
RRP12	4	0.9945	0.99455	1	18393	0	-8.036	0.17124	0.17099	1	2813	0	-8.036
TIMM44	4	0.99992	0.99992	1	18939	0	-8.0448	0.081818	0.081772	1	1501	0	-8.0448
WDR75	4	0.99744	0.99745	1	18593	0	-8.0464	0.14852	0.14823	1	2530	0	-8.0464
WDR46	4	0.99928	0.99928	1	18759	0	-8.0509	0.1095	0.10933	1	2007	0	-8.0509
UTP15	4	0.99995	0.99995	1	18966	0	-8.0521	0.14367	0.14338	1	2467	0	-8.0521
RPL27A	4	0.99856	0.99856	1	18685	0	-8.0524	0.12452	0.12422	1	2238	0	-8.0524
USP17L11	4	0.80286	0.85408	1	13606	1	-8.0547	0.17798	0.17773	1	2903	0	-8.0547
USP17L25	4	0.99846	0.99848	1	18677	0	-8.0551	0.1298	0.12949	1	2304	0	-8.0551
CDC37	4	0.99996	0.99996	1	18981	0	-8.0565	0.15862	0.15838	1	2649	0	-8.0565
POLD2	4	0.99998	0.99997	1	19008	0	-8.0578	0.18121	0.18097	1	2944	0	-8.0578
PTEN	4	0.0059369	0.020615	0.264092	1488	2	-8.0618	0.060965	0.060803	1	1120	0	-8.0618
RPL9	4	0.99768	0.99769	1	18612	0	-8.0635	0.14607	0.14578	1	2501	0	-8.0635
PSMB5	4	0.99586	0.9959	1	18495	0	-8.0687	0.13628	0.13595	1	2383	0	-8.0687
CGB5	4	0.99972	0.99972	1	18859	0	-8.0757	0.17776	0.17751	1	2899	0	-8.0757
INTS2	4	0.96604	0.96598	1	17067	0	-8.0764	0.0022785	0.0030281	0.838786	68	1	-8.0764
ATP1A1	4	0.56728	0.71972	1	11196	1	-8.0777	0.19574	0.19544	1	3138	0	-8.0777
PRIM2	4	0.91625	0.91831	1	15342	1	-8.0844	0.13628	0.13595	1	2378	0	-8.0844
ZNF781	4	0.69793	0.81644	1	12872	1	-8.0851	0.077211	0.077122	1	1422	0	-8.0851
MCM7	4	0.99994	0.99995	1	18963	0	-8.0876	0.11198	0.11182	1	2046	0	-8.0876
HINFP	4	0.99998	0.99998	1	19014	0	-8.0885	0.12172	0.12143	1	2199	0	-8.0885
GOLGA6A	4	0.41812	0.60936	1	9806	1	-8.0907	0.11325	0.11307	1	2068	0	-8.0907
POLR1A	4	0.99989	0.99989	1	18917	0	-8.0953	0.14066	0.14041	1	2431	0	-8.0953
DYNLRB1	4	0.99997	0.99997	1	18993	0	-8.1022	0.1554	0.15517	1	2610	0	-8.1022
KANSL1	4	0.99993	0.99993	1	18948	0	-8.1101	0.15373	0.15352	1	2584	0	-8.1101
PSMB1	4	0.99981	0.99982	1	18889	0	-8.1115	0.14607	0.14578	1	2500	0	-8.1115
INCENP	4	0.98322	0.98324	1	17825	0	-8.1118	0.1323	0.13198	1	2330	0	-8.1118
TTK	4	0.99991	0.99991	1	18929	0	-8.114	0.1648	0.16453	1	2730	0	-8.114
TRAPPC5	4	0.99734	0.99734	1	18587	0	-8.1145	0.19406	0.19378	1	3116	0	-8.1145
CLP1	4	0.78198	0.84565	1	13410	1	-8.1181	0.15466	0.15442	1	2598	0	-8.1181
ESRRA	4	0.64699	0.78135	1	12165	1	-8.1192	0.029882	0.029968	1	549	1	-8.1192
RPAP1	4	0.99432	0.99438	1	18384	0	-8.1195	0.00086471	0.0016533	0.718384	42	1	-8.1195
RPL7A	4	0.96241	0.96234	1	16927	0	-8.1198	0.1044	0.10419	1	1922	0	-8.1198
EIF3B	4	0.99943	0.99945	1	18787	0	-8.1198	0.18017	0.17992	1	2933	0	-8.1198
RPL15	4	0.93748	0.93744	1	15995	1	-8.1205	0.16329	0.163	1	2710	0	-8.1205
RPS10-NUDT3	4	0.82263	0.86272	1	13794	1	-8.1232	0.10883	0.10864	1	1993	0	-8.1232
EIF2B5	4	0.99989	0.99989	1	18914	0	-8.1268	0.14108	0.1408	1	2436	0	-8.1268
EPRS	4	0.99899	0.99898	1	18727	0	-8.1295	0.19016	0.18986	1	3058	0	-8.1295
EMC7	4	0.99906	0.99904	1	18738	0	-8.1297	0.065109	0.064987	1	1200	0	-8.1297
UTP6	4	0.99998	0.99998	1	19026	0	-8.1319	0.19473	0.19442	1	3127	0	-8.1319
PSMD8	4	0.9801	0.98016	1	17673	0	-8.1332	0.16713	0.16685	1	2760	0	-8.1332
ROMO1	4	0.98775	0.98777	1	18044	0	-8.1339	0.15671	0.15649	1	2622	0	-8.1339
MAP2K1	4	0.9966	0.99661	1	18537	0	-8.1358	0.15183	0.15157	1	2565	0	-8.1358
ATP6V1A	4	0.99987	0.99987	1	18908	0	-8.1366	0.16939	0.16913	1	2790	0	-8.1366
MED11	4	0.93748	0.93744	1	15997	1	-8.1374	0.11736	0.11707	1	2135	0	-8.1374
C19orf84	4	0.99973	0.99973	1	18861	0	-8.1402	0.054749	0.054647	1	1003	0	-8.1402
OR2M5	4	0.47433	0.65051	1	10249	1	-8.1411	0.12497	0.12468	1	2251	0	-8.1411
SYMPK	4	0.98258	0.9826	1	17789	0	-8.1436	0.16967	0.1694	1	2793	0	-8.1436
DDX49	4	0.99998	0.99998	1	19021	0	-8.145	0.19369	0.1934	1	3115	0	-8.145
CUL4A	4	0.99258	0.99264	1	18283	0	-8.1452	0.087753	0.08759	1	1612	0	-8.1452
RPA1	4	0.96898	0.96891	1	17192	0	-8.1557	0.16606	0.16581	1	2743	0	-8.1557
PSMC2	4	0.99954	0.99956	1	18805	0	-8.1557	0.18306	0.18283	1	2966	0	-8.1557
USP17L26	4	0.99995	0.99995	1	18977	0	-8.1587	0.12155	0.12126	1	2197	0	-8.1587
PRPF38B	4	0.84274	0.87216	1	14034	1	-8.1619	0.15063	0.15037	1	2552	0	-8.1619
H2AFB3	4	0.99989	0.99989	1	18920	0	-8.1633	0.15948	0.15921	1	2661	0	-8.1633
RNGTT	4	0.91264	0.91549	1	15251	1	-8.1647	0.13714	0.13681	1	2392	0	-8.1647
CPSF3L	4	0.97549	0.97544	1	17464	0	-8.1656	0.11717	0.11689	1	2134	0	-8.1656
FBXW11	4	0.99972	0.99973	1	18860	0	-8.1663	0.17642	0.17619	1	2878	0	-8.1663
PSMC3	4	0.99881	0.9988	1	18708	0	-8.1675	0.12219	0.12191	1	2208	0	-8.1675
DHDDS	4	0.99836	0.99836	1	18668	0	-8.1694	0.17476	0.17455	1	2863	0	-8.1694
POLR2G	4	0.99985	0.99985	1	18898	0	-8.1763	0.13785	0.13754	1	2397	0	-8.1763
PTRH1	4	0.99868	0.99868	1	18698	0	-8.1783	0.0058847	0.0064849	0.945509	129	1	-8.1783
SNRNP25	4	0.99951	0.99953	1	18797	0	-8.1813	0.121	0.12071	1	2188	0	-8.1813
DTL	4	0.99963	0.99964	1	18832	0	-8.1836	0.15948	0.15921	1	2665	0	-8.1836
SMC4	4	0.99918	0.99917	1	18750	0	-8.1841	0.12885	0.12855	1	2292	0	-8.1841
PIK3CA	4	0.96846	0.96841	1	17169	0	-8.1857	0.18704	0.18677	1	3019	0	-8.1857
RPL29	4	0.60251	0.74656	1	11600	2	-8.1871	0.0044225	0.0050691	0.913621	105	1	-8.1871
HAUS5	4	0.99709	0.99709	1	18576	0	-8.1876	0.17076	0.1705	1	2804	0	-8.1876
EID2	4	0.99956	0.99958	1	18811	0	-8.188	0.035761	0.035778	1	656	1	-8.188
TAF6	4	0.99953	0.99955	1	18801	0	-8.1901	0.12947	0.12916	1	2301	0	-8.1901
UQCRH	4	0.021502	0.068194	0.454833	2861	2	-8.1917	0.079529	0.079445	1	1463	0	-8.1917
DDX21	4	0.99986	0.99986	1	18903	0	-8.193	0.15625	0.15603	1	2613	0	-8.193
EIF3A	4	0.99979	0.99979	1	18879	0	-8.1962	0.14935	0.14907	1	2540	0	-8.1962
RPS7	4	0.80902	0.85672	1	13666	1	-8.2007	0.16939	0.16913	1	2791	0	-8.2007
GPN1	4	0.99971	0.99971	1	18856	0	-8.2038	0.16809	0.16782	1	2773	0	-8.2038
CENPL	4	0.99987	0.99987	1	18909	0	-8.2069	0.0073452	0.0079089	0.949907	158	1	-8.2069
NCAPG2	4	0.99977	0.99977	1	18873	0	-8.2075	0.16741	0.16713	1	2767	0	-8.2075
SEC13	4	0.99989	0.99989	1	18921	0	-8.2081	0.14826	0.14797	1	2528	0	-8.2081
ADSL	4	0.99996	0.99996	1	18980	0	-8.2085	0.19016	0.18986	1	3061	0	-8.2085
RPS27A	4	0.9966	0.99661	1	18541	0	-8.2125	0.13383	0.13349	1	2350	0	-8.2125
CCT3	4	0.9752	0.97514	1	17453	0	-8.2128	0.12765	0.12731	1	2280	0	-8.2128
MIS18A	4	0.85653	0.87942	1	14203	1	-8.2134	0.22214	0.22184	1	3479	0	-8.2134
DDX39B	4	0.98312	0.98315	1	17815	0	-8.214	0.1589	0.15865	1	2654	0	-8.214
HNRNPC	4	0.99985	0.99985	1	18899	0	-8.221	0.15466	0.15442	1	2603	0	-8.221
C19orf24	4	0.99864	0.99864	1	18693	0	-8.223	0.015609	0.016002	1	299	1	-8.223
FDPS	4	0.99523	0.99525	1	18444	0	-8.2245	0.13557	0.13525	1	2372	0	-8.2245
LARS	4	0.99992	0.99992	1	18938	0	-8.2257	0.16939	0.16913	1	2787	0	-8.2257
MARS	4	0.99899	0.99898	1	18726	0	-8.2263	0.15114	0.15085	1	2559	0	-8.2263
PSMA2	4	0.97406	0.97399	1	17408	0	-8.2267	0.1254	0.12508	1	2254	0	-8.2267
RPL4	4	0.87749	0.89132	1	14515	1	-8.2275	0.1268	0.12647	1	2271	0	-8.2275
TRAPPC4	4	0.99994	0.99995	1	18960	0	-8.2279	0.16999	0.16972	1	2797	0	-8.2279
RPL19	4	0.99974	0.99974	1	18863	0	-8.2286	0.17124	0.17099	1	2812	0	-8.2286
PDPK1	4	0.99801	0.99802	1	18643	0	-8.2303	0.19669	0.19642	1	3152	0	-8.2303
NOP58	4	0.99987	0.99987	1	18907	0	-8.2345	0.17696	0.17671	1	2888	0	-8.2345
HIST1H2BL	4	0.99982	0.99982	1	18891	0	-8.2389	0.15313	0.15289	1	2575	0	-8.2389
NCAPG	4	0.99966	0.99967	1	18839	0	-8.2406	0.18121	0.18097	1	2940	0	-8.2406
HAUS1	4	0.94809	0.94806	1	16379	0	-8.2418	0.14092	0.14066	1	2433	0	-8.2418
TRAPPC3	4	0.99994	0.99994	1	18957	0	-8.2427	0.084078	0.084006	1	1549	0	-8.2427
SF3A2	4	0.99507	0.9951	1	18435	0	-8.2437	0.1064	0.10624	1	1954	0	-8.2437
BCDIN3D	4	0.99676	0.99676	1	18550	0	-8.2459	0.11528	0.11503	1	2108	0	-8.2459
FAAH	3	0.95385	0.95418	1	16577	0	-8.2464	0.046272	0.046194	1	853	0	-8.2464
ALG2	4	0.99968	0.99969	1	18847	0	-8.2464	0.073281	0.073191	1	1347	0	-8.2464
PRPF38A	4	0.95649	0.95641	1	16685	0	-8.2476	0.098592	0.0984	1	1815	0	-8.2476
EIF4E	4	0.98416	0.98417	1	17871	0	-8.2499	0.031367	0.031436	1	576	1	-8.2499
SNRPC	4	0.99644	0.99646	1	18523	0	-8.256	0.16407	0.16378	1	2722	0	-8.256
TBC1D3H	4	0.9999	0.99991	1	18927	0	-8.2598	0.15837	0.15815	1	2645	0	-8.2598
CPSF3	4	0.99991	0.99991	1	18934	0	-8.2616	0.18306	0.18283	1	2963	0	-8.2616
MMS22L	4	0.99997	0.99997	1	18994	0	-8.2631	0.16524	0.16497	1	2737	0	-8.2631
TUBB8	4	0.99921	0.99921	1	18753	0	-8.2724	0.10794	0.10776	1	1980	0	-8.2724
TRRAP	4	0.99928	0.99928	1	18758	0	-8.2775	0.16723	0.16695	1	2761	0	-8.2775
RPL35	4	0.99824	0.99826	1	18661	0	-8.2812	0.16242	0.16213	1	2697	0	-8.2812
SETD8	4	0.99934	0.99934	1	18766	0	-8.2818	0.15773	0.1575	1	2637	0	-8.2818
RPL31	4	0.99511	0.99514	1	18436	0	-8.2818	0.1859	0.18564	1	3007	0	-8.2818
RPS11	4	0.99998	0.99998	1	19018	0	-8.2819	0.13421	0.13387	1	2355	0	-8.2819
RPLP0	4	0.99888	0.99887	1	18711	0	-8.2874	0.18189	0.18165	1	2952	0	-8.2874
CDC16	4	0.70705	0.81927	1	12920	1	-8.2875	0.13503	0.13472	1	2367	0	-8.2875
LOC100652758	4	0.92978	0.92992	1	15740	1	-8.2875	0.20151	0.20116	1	3217	0	-8.2875
POLR3C	4	0.99997	0.99996	1	18986	0	-8.2881	0.055226	0.055119	1	1015	0	-8.2881
EIF3I	4	0.0065108	0.022498	0.274795	1563	1	-8.2898	0.15466	0.15442	1	2602	0	-8.2898
MED14	4	0.99994	0.99995	1	18961	0	-8.2945	0.15987	0.15959	1	2669	0	-8.2945
MAPK1	4	0.85505	0.8786	1	14180	1	-8.2945	0.20286	0.20248	1	3236	0	-8.2945
RPL32	4	0.54338	0.70165	1	10935	1	-8.2947	0.13914	0.13889	1	2409	0	-8.2947
RPF2	4	0.98291	0.98295	1	17808	0	-8.295	0.15503	0.15479	1	2607	0	-8.295
POTEJ	4	0.97384	0.97378	1	17397	0	-8.2951	0.052737	0.052626	1	968	0	-8.2951
DDX46	4	0.99959	0.9996	1	18822	0	-8.2953	0.15114	0.15085	1	2561	0	-8.2953
POLR3B	4	0.99592	0.99596	1	18500	0	-8.2961	0.17696	0.17671	1	2886	0	-8.2961
RHOQ	4	0.99993	0.99994	1	18949	0	-8.2976	0.10775	0.10756	1	1979	0	-8.2976
VENTX	4	0.6856	0.81177	1	12781	1	-8.2995	0.10683	0.10664	1	1963	0	-8.2995
NARS	4	0.99992	0.99993	1	18942	0	-8.301	0.11822	0.11792	1	2149	0	-8.301
DYNC1H1	4	0.92724	0.92762	1	15667	1	-8.3068	0.15625	0.15603	1	2614	0	-8.3068
VMP1	4	0.9678	0.96776	1	17146	0	-8.3069	0.2074	0.20708	1	3294	0	-8.3069
ARHGAP23	4	0.99518	0.99521	1	18440	0	-8.3102	0.19232	0.19206	1	3098	0	-8.3102
ZMYND8	4	0.64915	0.78304	1	12201	1	-8.313	0.013639	0.014009	1	266	1	-8.313
CT47A12	4	0.86436	0.8837	1	14309	1	-8.3137	0.17201	0.17178	1	2826	0	-8.3137
EXOSC3	4	0.56728	0.71972	1	11199	1	-8.319	0.14735	0.14706	1	2515	0	-8.319
ATAD3C	4	0.93113	0.93114	1	15778	1	-8.3209	0.0025401	0.0032731	0.856904	72	1	-8.3209
NPIPB9	4	0.8488	0.87529	1	14112	1	-8.3226	0.15814	0.15792	1	2643	0	-8.3226
NBPF20	4	0.072018	0.19118	0.720285	5069	2	-8.3297	0.1176	0.1173	1	2140	0	-8.3297
IGBP1	4	0.99979	0.99979	1	18877	0	-8.331	0.14437	0.1441	1	2475	0	-8.331
NDC80	4	0.99985	0.99986	1	18900	0	-8.3332	0.10493	0.10477	1	1931	0	-8.3332
SUGP1	4	0.99984	0.99985	1	18897	0	-8.3355	0.16524	0.16497	1	2734	0	-8.3355
KIAA0196	4	0.98407	0.98407	1	17857	0	-8.338	0.15798	0.15775	1	2641	0	-8.338
CDC6	4	0.74248	0.83101	1	13126	1	-8.3383	0.13348	0.13312	1	2344	0	-8.3383
KCNC3	4	0.56376	0.71709	1	11152	1	-8.3423	0.086848	0.086715	1	1597	0	-8.3423
BCL2L1	4	0.99454	0.99459	1	18397	0	-8.3506	0.15671	0.15649	1	2623	0	-8.3506
LGALS9B	4	0.73432	0.82817	1	13088	1	-8.3517	0.077853	0.077746	1	1435	0	-8.3517
ANKLE2	4	0.99924	0.99924	1	18755	0	-8.353	0.16205	0.16176	1	2693	0	-8.353
NLE1	4	0.99958	0.99959	1	18818	0	-8.3541	0.11736	0.11707	1	2137	0	-8.3541
MCRS1	4	0.8004	0.85307	1	13589	1	-8.356	0.14891	0.14864	1	2535	0	-8.356
PPP6C	4	0.99987	0.99987	1	18906	0	-8.3578	0.14635	0.14605	1	2503	0	-8.3578
UTF1	4	0.97581	0.97577	1	17477	0	-8.358	0.18189	0.18165	1	2951	0	-8.358
SEC61A1	4	0.99994	0.99995	1	18965	0	-8.3595	0.15913	0.15888	1	2658	0	-8.3595
CHD4	4	0.99862	0.99863	1	18689	0	-8.3596	0.18704	0.18677	1	3017	0	-8.3596
TRIB1	4	0.92389	0.92474	1	15579	1	-8.36	0.1729	0.17266	1	2835	0	-8.36
EIF1AX	4	0.99934	0.99934	1	18767	0	-8.3616	0.15313	0.15289	1	2576	0	-8.3616
PSMD14	4	0.95251	0.95239	1	16535	0	-8.3618	0.14026	0.14002	1	2427	0	-8.3618
SNRPD2	4	0.99945	0.99946	1	18788	0	-8.3619	0.093562	0.093471	1	1719	0	-8.3619
HNRNPU	4	0.99852	0.99853	1	18682	0	-8.3647	0.17251	0.17229	1	2833	0	-8.3647
CREB3L3	4	0.46586	0.64433	1	10167	2	-8.3677	0.019489	0.019826	1	365	1	-8.3677
ABCA2	4	0.89418	0.90204	1	14810	1	-8.3682	0.15151	0.15124	1	2562	0	-8.3682
CTNNBL1	4	0.99981	0.99982	1	18887	0	-8.3709	0.14269	0.14241	1	2452	0	-8.3709
CAD	4	0.99692	0.99692	1	18565	0	-8.3716	0.16125	0.16098	1	2686	0	-8.3716
CTAG1B	4	0.88964	0.89897	1	14718	1	-8.3717	0.1385	0.13822	1	2408	0	-8.3717
RPS3A	4	0.97637	0.97635	1	17498	0	-8.3752	0.1686	0.16832	1	2782	0	-8.3752
YAP1	4	0.98917	0.98921	1	18102	0	-8.3774	0.14852	0.14823	1	2529	0	-8.3774
VGF	4	0.5206	0.68453	1	10689	1	-8.3775	0.047137	0.046924	1	871	1	-8.3775
RBX1	4	0.97114	0.9711	1	17291	0	-8.3782	0.11645	0.11617	1	2125	0	-8.3782
OGT	4	0.99991	0.99991	1	18931	0	-8.3784	0.1783	0.17805	1	2908	0	-8.3784
SF3A3	4	0.88763	0.8977	1	14691	1	-8.3789	0.11346	0.11327	1	2074	0	-8.3789
MAFA	4	0.99914	0.99913	1	18746	0	-8.3811	0.18121	0.18097	1	2943	0	-8.3811
PPAN	4	0.97988	0.97993	1	17663	0	-8.3813	0.22624	0.22595	1	3536	0	-8.3813
MT1B	4	0.80013	0.85296	1	13583	1	-8.382	0.048956	0.048736	1	901	0	-8.382
CABP7	4	0.88057	0.89313	1	14566	1	-8.3827	0.043999	0.043885	1	809	1	-8.3827
RPL21	4	0.99761	0.99761	1	18606	0	-8.3834	0.17603	0.1758	1	2876	0	-8.3834
TMLHE	4	0.98344	0.98346	1	17838	0	-8.385	0.053844	0.053763	1	986	0	-8.385
PSMA1	4	0.50431	0.67239	1	10526	1	-8.3863	0.15466	0.15442	1	2600	0	-8.3863
GOLGA8N	4	0.91782	0.91958	1	15390	1	-8.387	0.11528	0.11503	1	2107	0	-8.387
RRS1	4	0.99971	0.99971	1	18854	0	-8.3876	0.20047	0.20015	1	3203	0	-8.3876
ZNF830	4	0.99981	0.99981	1	18884	0	-8.3898	0.13557	0.13525	1	2374	0	-8.3898
NACA	4	0.99774	0.99776	1	18619	0	-8.3916	0.1148	0.11457	1	2097	0	-8.3916
ERVW-1	4	0.95098	0.95089	1	16479	0	-8.3926	0.067549	0.067492	1	1247	0	-8.3926
NUDC	4	0.99997	0.99997	1	18992	0	-8.3945	0.12497	0.12468	1	2241	0	-8.3945
COPS2	4	0.97988	0.97993	1	17660	0	-8.397	0.24175	0.24139	1	3780	0	-8.397
GMPS	4	0.99891	0.99889	1	18719	0	-8.3979	0.17076	0.1705	1	2803	0	-8.3979
PPP1R7	4	0.23395	0.43163	1	7808	1	-8.3981	0.15738	0.15715	1	2634	0	-8.3981
PSMD6	4	0.99976	0.99976	1	18871	0	-8.3993	0.11392	0.11373	1	2083	0	-8.3993
CHERP	4	0.99994	0.99994	1	18955	0	-8.4063	0.17642	0.17619	1	2882	0	-8.4063
TPX2	4	0.96682	0.96677	1	17101	0	-8.4077	0.010158	0.01062	0.980309	206	1	-8.4077
TMEM178A	4	0.99741	0.99742	1	18591	0	-8.4099	0.18362	0.1834	1	2974	0	-8.4099
RPL6	4	0.99919	0.99918	1	18752	0	-8.4105	0.15862	0.15838	1	2651	0	-8.4105
RAD51	4	0.99989	0.99989	1	18916	0	-8.4122	0.15373	0.15352	1	2586	0	-8.4122
SMC3	4	0.99967	0.99968	1	18842	0	-8.4141	0.18491	0.18467	1	2994	0	-8.4141
MDN1	4	0.99964	0.99964	1	18837	0	-8.4142	0.14066	0.14041	1	2432	0	-8.4142
USP17L17	4	0.97733	0.97737	1	17544	0	-8.4149	0.17696	0.17671	1	2887	0	-8.4149
KAT5	4	0.93025	0.93035	1	15752	1	-8.4164	0.15373	0.15352	1	2585	0	-8.4164
CCDC84	4	0.98426	0.98427	1	17874	0	-8.4173	0.19156	0.19129	1	3084	0	-8.4173
INTS7	4	0.99801	0.99802	1	18645	0	-8.4198	0.13914	0.13889	1	2416	0	-8.4198
CXorf49B	4	0.99994	0.99994	1	18956	0	-8.4211	0.16686	0.16659	1	2756	0	-8.4211
RPL39	4	0.99879	0.99878	1	18705	0	-8.4215	0.15773	0.1575	1	2638	0	-8.4215
RPN2	4	0.99722	0.99722	1	18584	0	-8.4232	0.14635	0.14605	1	2502	0	-8.4232
TINF2	4	0.94846	0.94841	1	16392	0	-8.4266	0.21938	0.21908	1	3446	0	-8.4266
PCID2	4	0.99991	0.99991	1	18930	0	-8.4271	0.15738	0.15715	1	2635	0	-8.4271
GIPC1	4	0.97672	0.97673	1	17521	0	-8.4275	0.22904	0.22876	1	3574	0	-8.4275
RPL36A-HNRNPH2	4	0.87645	0.89066	1	14498	1	-8.4286	0.15773	0.1575	1	2636	0	-8.4286
TCEB2	4	0.99596	0.99599	1	18503	0	-8.4317	0.2054	0.20504	1	3270	0	-8.4317
GLE1	4	0.90186	0.90733	1	14991	1	-8.4323	0.15313	0.15289	1	2574	0	-8.4323
RPL38	4	0.99076	0.99081	1	18174	0	-8.4337	0.14332	0.14304	1	2462	0	-8.4337
NIPBL	4	0.97461	0.97456	1	17433	0	-8.4352	0.14607	0.14578	1	2497	0	-8.4352
POLE2	4	0.99961	0.99962	1	18827	0	-8.4362	0.15708	0.15687	1	2630	0	-8.4362
RUVBL2	4	0.99958	0.99959	1	18817	0	-8.438	0.19203	0.19177	1	3090	0	-8.438
BRAF	4	0.99953	0.99955	1	18800	0	-8.4418	0.20195	0.20159	1	3223	0	-8.4418
HIST1H3E	4	0.99694	0.99694	1	18567	0	-8.4419	0.24058	0.24022	1	3754	0	-8.4419
GATA1	4	0.99653	0.99654	1	18531	0	-8.4424	0.10169	0.10148	1	1870	0	-8.4424
FCF1	4	0.99995	0.99995	1	18967	0	-8.443	0.19836	0.19806	1	3170	0	-8.443
DDX3X	3	0.99748	0.99752	1	18595	0	-8.4449	0.10925	0.10891	1	2005	0	-8.4449
GINS4	4	0.99963	0.99964	1	18835	0	-8.4454	0.20009	0.19978	1	3201	0	-8.4454
PLA2G10	4	0.99173	0.99179	1	18234	0	-8.4543	0.17947	0.17921	1	2924	0	-8.4543
STATH	4	0.96087	0.96079	1	16852	0	-8.4557	0.030445	0.030522	1	560	1	-8.4557
C12orf77	4	0.68607	0.81216	1	12784	1	-8.4563	0.10169	0.10148	1	1869	0	-8.4563
HSPA8	4	0.69839	0.81658	1	12875	1	-8.4578	0.22123	0.22091	1	3467	0	-8.4578
PRPF4B	4	0.91923	0.92076	1	15429	1	-8.4603	0.19836	0.19806	1	3173	0	-8.4603
NUP160	4	0.99954	0.99956	1	18806	0	-8.462	0.15086	0.15059	1	2557	0	-8.462
RPS28	4	0.99987	0.99987	1	18905	0	-8.4645	0.20195	0.20159	1	3228	0	-8.4645
YTHDC1	4	0.9993	0.99931	1	18761	0	-8.4646	0.20365	0.20328	1	3245	0	-8.4646
GGPS1	4	0.99963	0.99963	1	18831	0	-8.466	0.16177	0.16148	1	2689	0	-8.466
FAM72C	4	0.90238	0.9077	1	15004	1	-8.4666	0.1759	0.17567	1	2874	0	-8.4666
DDX10	4	0.99776	0.99777	1	18623	0	-8.4677	0.19869	0.1984	1	3175	0	-8.4677
POLR2J3	4	0.67467	0.80313	1	12596	1	-8.468	0.13312	0.13276	1	2336	0	-8.468
TIMM23	4	0.92861	0.92885	1	15704	1	-8.469	0.19016	0.18986	1	3059	0	-8.469
GPKOW	4	0.83258	0.86729	1	13912	1	-8.4694	0.13982	0.13957	1	2421	0	-8.4694
BYSL	4	0.91151	0.91459	1	15221	1	-8.47	0.19295	0.19268	1	3102	0	-8.47
PRIM1	4	0.99992	0.99993	1	18945	0	-8.4703	0.15671	0.15649	1	2626	0	-8.4703
BCAS2	4	0.94251	0.94242	1	16168	0	-8.4755	0.020986	0.021284	1	387	1	-8.4755
SPC25	4	0.99389	0.99393	1	18360	0	-8.4791	0.12219	0.12191	1	2207	0	-8.4791
TRIAP1	4	0.99694	0.99694	1	18566	0	-8.4805	0.23234	0.23203	1	3626	0	-8.4805
CDC27	4	0.99989	0.9999	1	18922	0	-8.4808	0.10707	0.1069	1	1968	0	-8.4808
F8A3	4	0.99988	0.99988	1	18911	0	-8.4812	0.19752	0.19722	1	3161	0	-8.4812
CHRAC1	4	0.9997	0.9997	1	18852	0	-8.4833	0.14735	0.14706	1	2514	0	-8.4833
TSR2	4	0.93196	0.9319	1	15799	1	-8.4859	0.14556	0.14528	1	2489	0	-8.4859
NUP107	4	0.9999	0.9999	1	18925	0	-8.4859	0.1686	0.16832	1	2778	0	-8.4859
ZNF407	4	0.99563	0.99566	1	18477	0	-8.4865	0.14803	0.14775	1	2523	0	-8.4865
ARMC7	4	0.9802	0.98025	1	17678	0	-8.4872	0.22031	0.22	1	3460	0	-8.4872
SQLE	4	0.9328	0.93271	1	15835	1	-8.4909	0.19836	0.19806	1	3172	0	-8.4909
ARIH1	4	0.99977	0.99977	1	18872	0	-8.4913	0.16967	0.1694	1	2794	0	-8.4913
PIP4K2B	4	0.62631	0.76525	1	11859	1	-8.4924	0.054447	0.054348	1	997	0	-8.4924
GPS1	4	0.99653	0.99654	1	18530	0	-8.4943	0.14332	0.14304	1	2461	0	-8.4943
ADSS	4	0.99574	0.99578	1	18485	0	-8.4964	0.21313	0.21281	1	3375	0	-8.4964
EIF1AD	4	0.95728	0.95724	1	16713	0	-8.5003	0.12793	0.1276	1	2283	0	-8.5003
POLA2	4	0.98917	0.98921	1	18104	0	-8.5009	0.1344	0.13406	1	2358	0	-8.5009
PSMD2	4	0.97235	0.97231	1	17342	0	-8.5015	0.011873	0.012289	0.992892	235	1	-8.5015
MCM5	4	0.94357	0.94348	1	16206	0	-8.5016	0.18437	0.18413	1	2983	0	-8.5016
NANOGNB	4	0.0038884	0.013737	0.221382	1185	2	-8.5017	0.035302	0.035341	1	647	1	-8.5017
ATP6V1F	4	0.98476	0.98475	1	17906	0	-8.5032	0.11114	0.11097	1	2032	0	-8.5032
AQR	4	0.99957	0.99958	1	18813	0	-8.5035	0.17739	0.17714	1	2898	0	-8.5035
ZNF581	4	0.99974	0.99974	1	18862	0	-8.5044	0.088805	0.088687	1	1633	0	-8.5044
POLR1C	4	0.99958	0.99959	1	18816	0	-8.5049	0.1412	0.14093	1	2437	0	-8.5049
POLR2H	4	0.96929	0.96923	1	17202	0	-8.5059	0.13503	0.13472	1	2368	0	-8.5059
RBM25	4	0.97361	0.97354	1	17391	0	-8.5065	0.16069	0.16043	1	2676	0	-8.5065
AGAP4	4	0.99989	0.99989	1	18913	0	-8.507	0.17358	0.17334	1	2844	0	-8.507
SYS1	4	0.98954	0.98958	1	18121	0	-8.5079	0.18437	0.18413	1	2980	0	-8.5079
CCDC144NL	4	0.86855	0.88608	1	14366	1	-8.512	0.033004	0.033048	1	606	1	-8.512
PHB	4	0.99798	0.99799	1	18639	0	-8.5131	0.14145	0.14119	1	2438	0	-8.5131
SIGLEC6	4	0.96665	0.96661	1	17087	0	-8.5168	0.15987	0.15959	1	2671	0	-8.5168
IMP3	4	0.99586	0.9959	1	18494	0	-8.5172	0.21377	0.21345	1	3381	0	-8.5172
PPIAL4A	4	0.97684	0.97684	1	17529	0	-8.5192	0.11152	0.11135	1	2039	0	-8.5192
RGCC	4	0.99746	0.99747	1	18594	0	-8.5194	0.19965	0.19934	1	3192	0	-8.5194
NOL7	4	0.99975	0.99975	1	18864	0	-8.5203	0.16177	0.16148	1	2691	0	-8.5203
AMZ1	4	0.93887	0.93884	1	16040	0	-8.5205	0.16443	0.16416	1	2724	0	-8.5205
PDCD2	4	0.99943	0.99944	1	18783	0	-8.521	0.16837	0.16809	1	2777	0	-8.521
SAP18	4	0.93196	0.9319	1	15802	1	-8.5217	0.12196	0.12166	1	2202	0	-8.5217
RAE1	3	0.99636	0.99644	1	18520	0	-8.5248	0.11495	0.1146	1	2100	0	-8.5248
KCNIP1	4	0.96028	0.96019	1	16837	0	-8.5265	0.073281	0.073191	1	1345	0	-8.5265
IRS2	4	0.99349	0.99352	1	18335	0	-8.5273	0.16501	0.16473	1	2732	0	-8.5273
PRPF6	4	0.99663	0.99663	1	18543	0	-8.5282	0.17739	0.17714	1	2897	0	-8.5282
MXRA7	4	0.99896	0.99895	1	18723	0	-8.5282	0.1859	0.18564	1	3004	0	-8.5282
TOR1AIP1	4	0.83602	0.86892	1	13952	1	-8.5295	0.063263	0.063103	1	1165	0	-8.5295
DPF1	4	0.99868	0.99868	1	18699	0	-8.5297	0.17739	0.17714	1	2891	0	-8.5297
C17orf96	4	0.99992	0.99992	1	18937	0	-8.5304	0.21083	0.21052	1	3337	0	-8.5304
FOXD1	4	0.99865	0.99865	1	18695	0	-8.5305	0.15114	0.15085	1	2558	0	-8.5305
NEURL3	4	0.54276	0.70117	1	10927	2	-8.5317	0.11958	0.11931	1	2172	0	-8.5317
TAF1	4	0.98052	0.98055	1	17692	0	-8.532	0.15114	0.15085	1	2560	0	-8.532
NUP133	4	0.99968	0.99969	1	18846	0	-8.5325	0.18978	0.18949	1	3055	0	-8.5325
USP17L27	4	0.9328	0.93271	1	15836	1	-8.533	0.19669	0.19642	1	3147	0	-8.533
MTHFS	4	0.12324	0.27263	0.867728	6002	1	-8.5334	0.26599	0.26544	1	4143	0	-8.5334
RBM22	4	0.66673	0.79687	1	12482	1	-8.5338	0.12255	0.12225	1	2209	0	-8.5338
LTC4S	4	0.81607	0.8598	1	13731	1	-8.5346	0.081818	0.081772	1	1515	0	-8.5346
USP17L15	4	0.71342	0.82127	1	12955	1	-8.5346	0.22624	0.22595	1	3534	0	-8.5346
DBF4	4	0.89817	0.90481	1	14895	1	-8.5358	0.14714	0.14685	1	2510	0	-8.5358
C7orf49	4	0.98465	0.98466	1	17894	0	-8.5368	0.17201	0.17178	1	2823	0	-8.5368
WDR70	4	0.99111	0.99116	1	18202	0	-8.5379	0.2078	0.20748	1	3298	0	-8.5379
MAGEA6	4	0.92767	0.928	1	15684	1	-8.538	0.20998	0.20963	1	3325	0	-8.538
ATXN7L2	4	0.094779	0.2281	0.796126	5474	1	-8.5421	0.21979	0.21947	1	3450	0	-8.5421
ARHGEF16	4	0.96146	0.96137	1	16872	0	-8.5435	0.06209	0.061933	1	1144	0	-8.5435
H2AFB1	4	0.99959	0.9996	1	18821	0	-8.5438	0.14092	0.14066	1	2435	0	-8.5438
TFEB	4	0.99783	0.99784	1	18628	0	-8.5443	0.0095331	0.010027	0.958362	198	1	-8.5443
RFC1	4	0.99545	0.99549	1	18463	0	-8.5449	0.11958	0.11931	1	2171	0	-8.5449
TMEM218	4	0.91356	0.91618	1	15274	1	-8.5451	0.065707	0.065599	1	1211	0	-8.5451
THAP1	4	0.9802	0.98025	1	17677	0	-8.5458	0.1344	0.13406	1	2357	0	-8.5458
PPP1CB	4	0.50943	0.67616	1	10578	1	-8.5493	0.19114	0.19086	1	3077	0	-8.5493
NOLC1	4	0.98416	0.98417	1	17870	0	-8.5527	0.19051	0.19021	1	3070	0	-8.5527
RPLP1	4	0.98379	0.98378	1	17848	0	-8.554	0.21377	0.21345	1	3377	0	-8.554
TONSL	4	0.96833	0.96828	1	17165	0	-8.5553	0.17515	0.17492	1	2868	0	-8.5553
SIGLECL1	4	0.94986	0.94979	1	16439	0	-8.5569	0.071473	0.071405	1	1318	0	-8.5569
SEH1L	3	0.99859	0.99863	1	18688	0	-8.5589	0.16271	0.16219	1	2703	0	-8.5589
RPA2	4	0.99932	0.99933	1	18764	0	-8.5594	0.16329	0.163	1	2712	0	-8.5594
FAM83H	4	0.88081	0.89325	1	14575	1	-8.5596	0.073281	0.073191	1	1343	0	-8.5596
PSMD3	4	0.99799	0.99801	1	18641	0	-8.5598	0.17893	0.17868	1	2916	0	-8.5598
GP1BB	4	0.89659	0.90372	1	14859	1	-8.5601	0.20195	0.20159	1	3227	0	-8.5601
MCM6	4	0.62078	0.76088	1	11793	1	-8.5604	0.14026	0.14002	1	2424	0	-8.5604
SMAD6	4	0.99213	0.99218	1	18256	0	-8.5604	0.23936	0.23902	1	3738	0	-8.5604
MTOR	4	0.97224	0.9722	1	17337	0	-8.5624	0.16292	0.16264	1	2709	0	-8.5624
GOLGA6L10	4	0.99878	0.99877	1	18704	0	-8.563	0.19473	0.19442	1	3124	0	-8.563
BCL2L2-PABPN1	4	0.88379	0.89517	1	14618	1	-8.5656	0.18121	0.18097	1	2939	0	-8.5656
CFLAR	4	0.9999	0.9999	1	18923	0	-8.5672	0.15708	0.15687	1	2631	0	-8.5672
MFAP1	4	0.99841	0.99842	1	18672	0	-8.5674	0.14461	0.14433	1	2477	0	-8.5674
NUP98	4	0.39737	0.59424	1	9625	1	-8.5701	0.1176	0.1173	1	2138	0	-8.5701
SOX3	4	0.90019	0.90617	1	14952	1	-8.5708	0.31602	0.31538	1	4947	0	-8.5708
GOLGA6L1	4	0.99993	0.99993	1	18947	0	-8.5722	0.2341	0.23381	1	3649	0	-8.5722
TBCE	4	0.93491	0.93481	1	15900	1	-8.5723	0.17392	0.1737	1	2847	0	-8.5723
PPIAL4D	4	0.99921	0.99921	1	18754	0	-8.5727	0.19603	0.19573	1	3143	0	-8.5727
EIF4A1	4	0.95813	0.95808	1	16747	0	-8.5733	0.005989	0.0065875	0.945509	131	1	-8.5733
MARVELD3	4	0.85788	0.88014	1	14220	1	-8.5739	0.058512	0.058404	1	1072	0	-8.5739
TBP	4	0.40112	0.59702	1	9656	2	-8.574	0.1385	0.13822	1	2404	0	-8.574
SEC61G	4	0.99127	0.99132	1	18210	0	-8.5754	0.14461	0.14433	1	2479	0	-8.5754
DDX18	4	0.96176	0.96168	1	16889	0	-8.576	0.14211	0.14183	1	2443	0	-8.576
CCDC59	4	0.99963	0.99964	1	18834	0	-8.5762	0.016127	0.016539	1	308	1	-8.5762
CIRH1A	4	0.99748	0.99749	1	18596	0	-8.5773	0.15503	0.15479	1	2605	0	-8.5773
RRP1	4	0.95997	0.95988	1	16817	0	-8.5798	0.14367	0.14338	1	2465	0	-8.5798
FAM50A	4	0.92409	0.9249	1	15586	1	-8.5821	0.24058	0.24022	1	3756	0	-8.5821
FUT7	4	0.99258	0.99264	1	18285	0	-8.5825	0.12395	0.12365	1	2232	0	-8.5825
RNASEK	4	0.32202	0.53977	1	9107	1	-8.5849	0.14251	0.14221	1	2449	0	-8.5849
ECT2	4	0.95844	0.95839	1	16755	0	-8.5865	0.16125	0.16098	1	2684	0	-8.5865
GPR132	4	0.98803	0.98805	1	18054	0	-8.5867	0.17499	0.17475	1	2865	0	-8.5867
HAGHL	4	0.45704	0.63785	1	10082	1	-8.5905	0.19156	0.19129	1	3085	0	-8.5905
KIR3DL2	4	0.99612	0.99616	1	18511	0	-8.5907	0.1028	0.10258	1	1895	0	-8.5907
ALYREF	4	0.97862	0.97866	1	17601	0	-8.5907	0.12452	0.12422	1	2236	0	-8.5907
TUBA3D	4	0.272	0.48186	1	8394	1	-8.5921	0.23703	0.23672	1	3700	0	-8.5921
C4orf48	4	0.9856	0.9856	1	17947	0	-8.5923	0.16407	0.16378	1	2719	0	-8.5923
CAPRIN1	4	0.95763	0.95759	1	16729	0	-8.5929	0.19083	0.19054	1	3071	0	-8.5929
CT47A3	4	0.99911	0.9991	1	18744	0	-8.5937	0.21604	0.21574	1	3402	0	-8.5937
SARS	4	0.92058	0.92187	1	15481	1	-8.5947	0.11803	0.11773	1	2147	0	-8.5947
NUP155	4	0.92706	0.92747	1	15662	1	-8.5952	0.12255	0.12225	1	2214	0	-8.5952
RPS23	4	0.95649	0.95641	1	16680	0	-8.5978	0.16837	0.16809	1	2776	0	-8.5978
GARS	4	0.99846	0.99848	1	18676	0	-8.5982	0.18704	0.18677	1	3021	0	-8.5982
F8A2	4	0.88823	0.89809	1	14698	1	-8.6	0.24778	0.24737	1	3866	0	-8.6
MED21	4	0.98857	0.98862	1	18080	0	-8.6003	0.24715	0.24672	1	3856	0	-8.6003
HIST1H1C	4	0.9784	0.97844	1	17597	0	-8.6003	0.24715	0.24672	1	3858	0	-8.6003
IL11	4	0.98399	0.984	1	17856	0	-8.601	0.092759	0.092672	1	1704	0	-8.601
SPAG4	4	0.97349	0.97341	1	17385	0	-8.6017	0.034026	0.034067	1	624	1	-8.6017
RAB10	4	0.59387	0.73995	1	11514	1	-8.602	0.25844	0.25798	1	4030	0	-8.602
RP1L1	4	0.95911	0.95902	1	16779	0	-8.6035	0.18189	0.18165	1	2950	0	-8.6035
PMF1-BGLAP	4	0.97781	0.97786	1	17565	0	-8.605	0.26684	0.2663	1	4163	0	-8.605
SPDYE2	4	0.995	0.99503	1	18426	0	-8.6052	0.14367	0.14338	1	2468	0	-8.6052
LRRC26	4	0.98369	0.9837	1	17845	0	-8.6068	0.23936	0.23902	1	3741	0	-8.6068
NLRP5	4	0.96883	0.96877	1	17184	0	-8.6076	0.020934	0.02124	1	386	1	-8.6076
GPR78	4	0.99771	0.99772	1	18616	0	-8.6087	0.2627	0.26214	1	4093	0	-8.6087
SERTAD1	4	0.96742	0.96737	1	17126	0	-8.6094	0.14026	0.14002	1	2425	0	-8.6094
MATN4	4	0.99055	0.99058	1	18165	0	-8.6099	0.031623	0.031681	1	581	1	-8.6099
EIF3CL	4	0.96117	0.96107	1	16863	0	-8.6112	0.11559	0.11534	1	2112	0	-8.6112
RGPD8	4	0.67133	0.80051	1	12553	1	-8.6115	0.16242	0.16213	1	2698	0	-8.6115
GUK1	4	0.98814	0.98817	1	18060	0	-8.6173	0.073281	0.073191	1	1353	0	-8.6173
ACTR10	4	0.99897	0.99896	1	18724	0	-8.6179	0.21864	0.21833	1	3437	0	-8.6179
PSG9	4	0.97428	0.97422	1	17419	0	-8.619	0.33348	0.33278	1	5241	0	-8.619
POMT1	4	0.29046	0.50551	1	8687	1	-8.6204	0.025776	0.025993	1	474	1	-8.6204
TRAPPC1	4	0.98091	0.98094	1	17710	0	-8.6212	0.12172	0.12143	1	2200	0	-8.6212
SCFD1	4	0.57995	0.72929	1	11341	1	-8.6223	0.1385	0.13822	1	2405	0	-8.6223
XRCC5	4	0.99981	0.99981	1	18885	0	-8.6223	0.25154	0.2511	1	3921	0	-8.6223
WDR12	4	0.99778	0.9978	1	18625	0	-8.6223	0.25913	0.25865	1	4036	0	-8.6223
RPS12	4	0.86179	0.88229	1	14267	1	-8.624	0.11269	0.11253	1	2060	0	-8.624
CTNNA1	4	0.092296	0.22414	0.789529	5424	1	-8.6276	0.1686	0.16832	1	2781	0	-8.6276
NBPF9	4	0.81304	0.85848	1	13703	1	-8.6294	0.14754	0.14726	1	2518	0	-8.6294
EBNA1BP2	4	0.99985	0.99986	1	18901	0	-8.6305	0.18834	0.18804	1	3036	0	-8.6305
MED28	4	0.99367	0.9937	1	18347	0	-8.6306	0.16366	0.16336	1	2716	0	-8.6306
KRT8	4	0.81083	0.85748	1	13682	1	-8.6314	0.22624	0.22595	1	3540	0	-8.6314
RNF113A	4	0.95187	0.95177	1	16508	0	-8.6319	0.17515	0.17492	1	2866	0	-8.6319
MZT1	4	0.28774	0.50206	1	8649	1	-8.6324	0.16366	0.16336	1	2715	0	-8.6324
SLBP	4	0.95133	0.95125	1	16491	0	-8.6347	0.22444	0.22419	1	3511	0	-8.6347
ORAOV1	4	0.99943	0.99944	1	18784	0	-8.6394	0.20659	0.20625	1	3283	0	-8.6394
KIF23	4	0.99934	0.99935	1	18768	0	-8.6397	0.16741	0.16713	1	2763	0	-8.6397
C10orf10	4	0.19683	0.38042	1	7200	1	-8.6421	0.015039	0.01545	1	289	1	-8.6421
TG	4	0.9994	0.99942	1	18778	0	-8.6421	0.25771	0.25725	1	4007	0	-8.6421
ATP5L2	4	0.91264	0.91549	1	15254	1	-8.6426	0.033873	0.033899	1	621	1	-8.6426
DBR1	4	0.94392	0.94382	1	16220	0	-8.6436	0.12566	0.12532	1	2257	0	-8.6436
PTH2	4	0.99596	0.99599	1	18502	0	-8.6444	0.2526	0.25214	1	3939	0	-8.6444
GPS2	4	0.99037	0.9904	1	18161	0	-8.6446	0.16037	0.16011	1	2673	0	-8.6446
BTBD9	4	0.99568	0.99572	1	18480	0	-8.645	0.082825	0.082756	1	1523	0	-8.645
NEK7	3	0.077692	0.17746	0.691091	5186	1	-8.6454	0.07413	0.073912	1	1366	0	-8.6454
MYCBPAP	4	0.92429	0.92507	1	15591	1	-8.6474	0.16125	0.16098	1	2681	0	-8.6474
SCNN1G	4	0.22129	0.4144	1	7613	2	-8.6482	0.05047	0.050314	1	928	0	-8.6482
RPL30	4	0.70176	0.81762	1	12890	1	-8.6494	0.12656	0.1262	1	2267	0	-8.6494
INO80	4	0.98688	0.98689	1	18010	0	-8.6494	0.18078	0.18055	1	2935	0	-8.6494
KRTAP4-12	4	0.95779	0.95777	1	16730	0	-8.6496	0.16565	0.1654	1	2740	0	-8.6496
PPIAL4C	4	0.56208	0.71583	1	11132	2	-8.6497	0.12255	0.12225	1	2213	0	-8.6497
ZNF511	4	0.83062	0.86636	1	13890	1	-8.6506	0.28262	0.28206	1	4406	0	-8.6506
FRG2B	4	0.90812	0.91201	1	15137	1	-8.6523	0.2074	0.20708	1	3293	0	-8.6523
RPAP2	4	0.99869	0.99869	1	18700	0	-8.6528	0.15671	0.15649	1	2621	0	-8.6528
MEDAG	4	0.94186	0.94179	1	16142	0	-8.653	0.038564	0.038537	1	707	1	-8.653
CCDC58	4	0.79925	0.85261	1	13572	1	-8.6531	0.019747	0.020078	1	368	1	-8.6531
MED30	4	0.91756	0.9194	1	15379	1	-8.6552	0.12793	0.1276	1	2282	0	-8.6552
GPC2	4	0.78774	0.84789	1	13463	1	-8.6554	0.05173	0.051605	1	951	0	-8.6554
LRRC25	4	0.97451	0.97445	1	17430	0	-8.6562	0.01592	0.016319	1	304	1	-8.6562
POU5F1B	4	0.94721	0.94719	1	16333	0	-8.6567	0.27773	0.27715	1	4329	0	-8.6567
NFYC	4	0.1057	0.24545	0.827722	5666	1	-8.6568	0.091149	0.091038	1	1675	0	-8.6568
NPPC	4	0.99105	0.9911	1	18194	0	-8.6574	0.53083	0.53007	1	8492	0	-8.6574
TUBG1	4	0.70633	0.81903	1	12912	1	-8.6575	0.1347	0.13437	1	2363	0	-8.6575
PRAMEF6	4	0.96503	0.96498	1	17027	0	-8.6577	0.065259	0.065139	1	1202	0	-8.6577
PSMD11	4	0.99213	0.99218	1	18258	0	-8.6595	0.18306	0.18283	1	2964	0	-8.6595
EIF2B2	4	0.97744	0.97746	1	17548	0	-8.6597	0.23883	0.23849	1	3729	0	-8.6597
IK	4	0.99549	0.99553	1	18466	0	-8.66	0.19051	0.19021	1	3069	0	-8.66
C11orf86	4	0.38521	0.5854	1	9546	1	-8.6615	0.055603	0.055475	1	1019	0	-8.6615
KHDRBS3	4	0.93196	0.9319	1	15800	1	-8.6629	0.22031	0.22	1	3457	0	-8.6629
THOC3	4	0.96857	0.96852	1	17173	0	-8.6634	0.17642	0.17619	1	2883	0	-8.6634
SBF1	4	0.55083	0.70734	1	11005	1	-8.6642	0.034281	0.034309	1	628	1	-8.6642
PPP1R10	4	0.70856	0.81974	1	12929	1	-8.6655	0.24058	0.24022	1	3758	0	-8.6655
NMT1	4	0.95881	0.95876	1	16773	0	-8.6667	0.13383	0.13349	1	2352	0	-8.6667
CCDC141	4	0.99312	0.99316	1	18313	0	-8.668	0.014209	0.014575	1	275	1	-8.668
SNRNP48	4	0.99734	0.99734	1	18589	0	-8.6681	0.16939	0.16913	1	2789	0	-8.6681
TSPAN17	4	0.9958	0.99583	1	18489	0	-8.6688	0.27392	0.2734	1	4277	0	-8.6688
KANSL2	4	0.99042	0.99045	1	18162	0	-8.6689	0.16686	0.16659	1	2754	0	-8.6689
DNM3	4	0.98518	0.9852	1	17928	0	-8.6713	0.0065108	0.0070858	0.947068	142	1	-8.6713
VWA5A	4	0.96444	0.9644	1	17013	0	-8.6715	0.0038476	0.0045102	0.896754	95	1	-8.6715
AHCYL1	4	0.98717	0.98719	1	18017	0	-8.6723	0.08258	0.08251	1	1518	0	-8.6723
CCDC174	4	0.94444	0.94434	1	16247	0	-8.6726	0.1235	0.12321	1	2224	0	-8.6726
FAM96B	4	0.99819	0.99821	1	18658	0	-8.6735	0.21979	0.21947	1	3449	0	-8.6735
NPM1	4	0.74289	0.83117	1	13131	1	-8.6745	0.14826	0.14797	1	2525	0	-8.6745
HSPD1	4	0.7353	0.82851	1	13092	1	-8.675	0.20195	0.20159	1	3225	0	-8.675
RANBP2	4	0.99991	0.99991	1	18935	0	-8.675	0.25154	0.2511	1	3918	0	-8.675
FAM126B	4	0.89731	0.90423	1	14876	1	-8.6754	0.12765	0.12731	1	2281	0	-8.6754
FURIN	4	0.99963	0.99963	1	18829	0	-8.6757	0.23193	0.23164	1	3617	0	-8.6757
BNIP2	4	0.95955	0.95946	1	16790	0	-8.6761	0.23883	0.23849	1	3728	0	-8.6761
FPGS	4	0.99979	0.99979	1	18880	0	-8.6768	0.22742	0.22713	1	3549	0	-8.6768
FRMD8	4	0.92901	0.92923	1	15721	1	-8.6774	0.025518	0.025749	1	469	1	-8.6774
DHX37	4	0.99932	0.99933	1	18763	0	-8.6785	0.23137	0.23106	1	3605	0	-8.6785
POLR3D	4	0.99644	0.99646	1	18524	0	-8.679	0.17739	0.17714	1	2893	0	-8.679
LAPTM4A	4	0.94675	0.9467	1	16322	0	-8.6804	0.047339	0.047126	1	874	1	-8.6804
ARL2	4	0.99166	0.99172	1	18225	0	-8.6824	0.16647	0.16622	1	2751	0	-8.6824
HSPB2	4	0.92187	0.92297	1	15523	1	-8.683	0.022533	0.022812	1	415	1	-8.683
CCDC115	4	0.97908	0.97913	1	17628	0	-8.6834	0.14556	0.14528	1	2490	0	-8.6834
LGALS7	4	0.86114	0.88192	1	14259	1	-8.6845	0.047996	0.047797	1	884	0	-8.6845
TERF2	4	0.98717	0.98719	1	18016	0	-8.6847	0.21226	0.21195	1	3362	0	-8.6847
SAMM50	4	0.98061	0.98065	1	17696	0	-8.6852	0.14164	0.14135	1	2441	0	-8.6852
ZNF626	4	0.99908	0.99906	1	18739	0	-8.6857	0.10068	0.10046	1	1854	0	-8.6857
HIST1H1B	4	0.97349	0.97341	1	17383	0	-8.6872	0.1589	0.15865	1	2656	0	-8.6872
RGP1	4	0.98436	0.98436	1	17881	0	-8.6877	0.17859	0.17835	1	2912	0	-8.6877
B3GNT3	4	0.99906	0.99904	1	18737	0	-8.6879	0.21907	0.21878	1	3440	0	-8.6879
RPAIN	4	0.99951	0.99953	1	18796	0	-8.6883	0.13312	0.13276	1	2339	0	-8.6883
PPP1R35	4	0.97165	0.97162	1	17309	0	-8.6922	0.042934	0.042833	1	790	1	-8.6922
COPZ1	4	0.97962	0.97967	1	17649	0	-8.6936	0.13628	0.13595	1	2381	0	-8.6936
CABIN1	4	0.9225	0.92354	1	15536	1	-8.6937	0.16329	0.163	1	2711	0	-8.6937
PPIL2	4	0.95844	0.95839	1	16753	0	-8.6943	0.25771	0.25725	1	4008	0	-8.6943
CLDN18	4	0.96402	0.96398	1	16994	0	-8.695	0.013171	0.013541	0.999255	258	1	-8.695
NUTM2B	4	0.99963	0.99964	1	18833	0	-8.6956	0.25913	0.25865	1	4044	0	-8.6956
LENG8	4	0.28105	0.49349	1	8540	1	-8.6979	0.15373	0.15352	1	2587	0	-8.6979
TRIM72	4	0.99514	0.99517	1	18439	0	-8.6986	0.027779	0.027938	1	510	1	-8.6986
ANKRD65	4	0.99685	0.99685	1	18560	0	-8.6992	0.16329	0.163	1	2713	0	-8.6992
BUB1B	4	0.80472	0.8549	1	13625	1	-8.7006	0.19803	0.19772	1	3169	0	-8.7006
PCDHGA7	4	0.46012	0.64012	1	10112	1	-8.702	0.10589	0.10573	1	1945	0	-8.702
RAD51D	4	0.17814	0.3539	0.979179	6904	1	-8.7025	0.1137	0.11352	1	2079	0	-8.7025
WTIP	4	0.83704	0.86939	1	13963	1	-8.7025	0.17424	0.17403	1	2854	0	-8.7025
WTH3DI	4	0.92389	0.92474	1	15580	1	-8.7029	0.23838	0.23803	1	3719	0	-8.7029
ATR	4	0.99979	0.99979	1	18878	0	-8.7043	0.27693	0.27633	1	4319	0	-8.7043
YY1	4	0.99942	0.99943	1	18782	0	-8.706	0.23137	0.23106	1	3606	0	-8.706
LRRC37B	4	0.99076	0.99081	1	18172	0	-8.7068	0.22988	0.22959	1	3588	0	-8.7068
VPRBP	4	0.64294	0.7782	1	12121	1	-8.7078	0.1347	0.13437	1	2362	0	-8.7078
FOXD4	4	0.82611	0.86425	1	13822	1	-8.7095	0.16939	0.16913	1	2792	0	-8.7095
NUFIP2	4	0.99952	0.99954	1	18799	0	-8.7097	0.20705	0.20672	1	3286	0	-8.7097
C16orf82	3	0.98468	0.98485	1	17901	0	-8.7108	0.19321	0.19294	1	3107	0	-8.7108
PXMP4	4	0.94151	0.94144	1	16134	0	-8.7118	0.0080749	0.0085793	0.953344	171	1	-8.7118
ARL17A	4	0.86003	0.8813	1	14246	1	-8.7142	0.01711	0.017505	1	325	1	-8.7142
U2SURP	4	0.9958	0.99583	1	18488	0	-8.7177	0.20047	0.20015	1	3207	0	-8.7177
ING3	3	0.99562	0.99574	1	18475	0	-8.7184	0.19875	0.19846	1	3183	0	-8.7184
COPS5	4	0.99491	0.99496	1	18419	0	-8.7187	0.16686	0.16659	1	2753	0	-8.7187
FLVCR1	4	0.99963	0.99963	1	18830	0	-8.7189	0.04486	0.044715	1	825	1	-8.7189
MED25	4	0.99986	0.99987	1	18904	0	-8.7196	0.26197	0.26139	1	4081	0	-8.7196
USP17L20	4	0.69968	0.81698	1	12880	1	-8.721	0.23703	0.23672	1	3698	0	-8.721
KLF16	4	0.97941	0.97945	1	17643	0	-8.7213	0.22264	0.22235	1	3491	0	-8.7213
LOC101060321	4	0.99872	0.99871	1	18702	0	-8.7221	0.21703	0.21671	1	3414	0	-8.7221
GNL2	4	0.99989	0.99989	1	18919	0	-8.7227	0.29196	0.29126	1	4549	0	-8.7227
ARGLU1	4	0.95981	0.95972	1	16801	0	-8.7238	0.24175	0.24139	1	3779	0	-8.7238
UTP3	4	0.9803	0.98035	1	17680	0	-8.7253	0.24954	0.2491	1	3893	0	-8.7253
KLF6	4	0.9856	0.9856	1	17944	0	-8.7282	0.30858	0.30788	1	4836	0	-8.7282
SLC35G6	4	0.82395	0.8633	1	13804	1	-8.7303	0.069736	0.069651	1	1289	0	-8.7303
FBXW5	4	0.83704	0.86939	1	13965	1	-8.7314	0.16443	0.16416	1	2723	0	-8.7314
SPAG5	4	0.82172	0.86231	1	13787	1	-8.733	0.034945	0.034972	1	640	1	-8.733
DDX5	4	0.99965	0.99966	1	18838	0	-8.7334	0.25771	0.25725	1	4018	0	-8.7334
CEBPZ	4	0.99647	0.99648	1	18525	0	-8.7335	0.19369	0.1934	1	3112	0	-8.7335
TTC7A	4	0.99961	0.99962	1	18828	0	-8.7335	0.24954	0.2491	1	3890	0	-8.7335
BEST2	4	0.96846	0.96841	1	17171	0	-8.7336	0.26337	0.26282	1	4106	0	-8.7336
NFS1	4	0.99909	0.99907	1	18743	0	-8.7347	0.195	0.19469	1	3129	0	-8.7347
WDR25	4	0.99959	0.9996	1	18820	0	-8.7358	0.23528	0.23497	1	3665	0	-8.7358
DCDC2B	4	0.98436	0.98436	1	17880	0	-8.7373	0.29971	0.29901	1	4679	0	-8.7373
PIGQ	4	0.99117	0.99122	1	18205	0	-8.7381	0.19083	0.19054	1	3072	0	-8.7381
NVL	4	0.25481	0.45943	1	8117	1	-8.7385	0.14714	0.14685	1	2511	0	-8.7385
LNX2	4	0.957	0.95694	1	16704	0	-8.7386	0.017938	0.018287	1	339	1	-8.7386
EIF2S2	4	0.93586	0.93574	1	15932	1	-8.7388	0.11841	0.11811	1	2152	0	-8.7388
TTC27	4	0.99969	0.99969	1	18850	0	-8.7396	0.15183	0.15157	1	2564	0	-8.7396
PRF1	4	0.83631	0.86905	1	13955	1	-8.7399	0.0090646	0.0095878	0.958362	189	1	-8.7399
OR4F17	4	0.99919	0.99918	1	18751	0	-8.7413	0.20903	0.20866	1	3311	0	-8.7413
PRCD	4	0.99297	0.99302	1	18305	0	-8.7413	0.24655	0.24614	1	3841	0	-8.7413
GTPBP4	4	0.99966	0.99967	1	18841	0	-8.7433	0.17986	0.1796	1	2928	0	-8.7433
ANAPC5	4	0.67922	0.80671	1	12670	2	-8.746	0.12172	0.12143	1	2198	0	-8.746
HCFC1R1	4	0.96589	0.96584	1	17062	0	-8.7473	0.085181	0.085078	1	1565	0	-8.7473
WBP11	4	0.99757	0.99758	1	18603	0	-8.7479	0.15948	0.15921	1	2663	0	-8.7479
ICT1	4	0.97862	0.97866	1	17602	0	-8.7499	0.19869	0.1984	1	3179	0	-8.7499
TMEM9B	4	0.96102	0.96093	1	16856	0	-8.7507	0.038767	0.03874	1	711	1	-8.7507
RINT1	4	0.81811	0.86067	1	13750	1	-8.751	0.21125	0.21096	1	3340	0	-8.751
EN1	4	0.94896	0.9489	1	16409	0	-8.7525	0.24954	0.2491	1	3894	0	-8.7525
ADCY4	4	0.95235	0.95223	1	16523	0	-8.754	0.17358	0.17334	1	2840	0	-8.754
GEMIN5	4	0.98322	0.98324	1	17822	0	-8.7553	0.22444	0.22419	1	3513	0	-8.7553
HEY1	4	0.96755	0.96749	1	17131	0	-8.7563	0.076965	0.076872	1	1419	0	-8.7563
DBP	4	0.99224	0.9923	1	18265	0	-8.7564	0.15671	0.15649	1	2628	0	-8.7564
VPS37D	4	0.99971	0.99971	1	18855	0	-8.7565	0.29133	0.29067	1	4544	0	-8.7565
TMEM8A	4	0.98753	0.98756	1	18028	0	-8.7569	0.30932	0.30864	1	4843	0	-8.7569
NCK2	4	0.47287	0.64944	1	10229	1	-8.7577	0.091003	0.090885	1	1672	0	-8.7577
TBL3	4	0.81231	0.85817	1	13694	1	-8.7602	0.20705	0.20672	1	3287	0	-8.7602
CDK11B	4	0.99798	0.99799	1	18640	0	-8.7603	0.15373	0.15352	1	2583	0	-8.7603
DHPS	4	0.99349	0.99352	1	18333	0	-8.7607	0.17392	0.1737	1	2850	0	-8.7607
FLCN	4	0.86884	0.88625	1	14372	1	-8.761	0.2797	0.27913	1	4366	0	-8.761
PREB	4	0.985	0.98502	1	17915	0	-8.7612	0.16242	0.16213	1	2701	0	-8.7612
ID1	4	0.94639	0.94632	1	16307	0	-8.7617	0.22214	0.22184	1	3485	0	-8.7617
ORC1	4	0.99173	0.99179	1	18229	0	-8.7619	0.18017	0.17992	1	2929	0	-8.7619
NUP50	4	0.86823	0.8859	1	14364	1	-8.7628	0.19629	0.19601	1	3146	0	-8.7628
XRN2	4	0.94479	0.94467	1	16266	0	-8.7628	0.23787	0.23752	1	3717	0	-8.7628
NAPA	4	0.99982	0.99983	1	18892	0	-8.7633	0.14026	0.14002	1	2423	0	-8.7633
PLEKHG6	4	0.99099	0.99105	1	18189	0	-8.7636	0.18883	0.18854	1	3044	0	-8.7636
CLDN9	4	0.99781	0.99782	1	18627	0	-8.7654	0.17251	0.17229	1	2830	0	-8.7654
MEX3A	4	0.72324	0.82448	1	13012	1	-8.7658	0.21556	0.21527	1	3396	0	-8.7658
MBNL2	4	0.9441	0.944	1	16230	0	-8.7665	0.073281	0.073191	1	1350	0	-8.7665
RRP9	4	0.8488	0.87529	1	14115	1	-8.7675	0.24058	0.24022	1	3766	0	-8.7675
ZFYVE9	4	0.96192	0.96183	1	16897	0	-8.77	0.41123	0.41071	1	6521	0	-8.77
FAM32A	4	0.81269	0.85833	1	13700	1	-8.7719	0.23074	0.23044	1	3604	0	-8.7719
KARS	4	0.72324	0.82448	1	13013	1	-8.7732	0.30547	0.30476	1	4773	0	-8.7732
MYT1	4	0.9918	0.99187	1	18239	0	-8.7739	0.0168	0.017185	1	319	1	-8.7739
COPB1	4	0.73322	0.8278	1	13081	1	-8.7748	0.1323	0.13198	1	2329	0	-8.7748
TMEM143	4	0.9948	0.99484	1	18414	0	-8.7749	0.27773	0.27715	1	4331	0	-8.7749
CBWD1	4	0.97672	0.97673	1	17523	0	-8.775	0.086088	0.085967	1	1586	0	-8.775
CCDC51	4	0.99428	0.99433	1	18379	0	-8.7759	0.30048	0.29981	1	4681	0	-8.7759
GTF2B	4	0.98836	0.98839	1	18071	0	-8.7763	0.21313	0.21281	1	3376	0	-8.7763
SPRR2E	4	0.99865	0.99865	1	18696	0	-8.7767	0.21454	0.21422	1	3389	0	-8.7767
RBM39	4	0.38521	0.5854	1	9550	2	-8.7774	0.14668	0.14638	1	2506	0	-8.7774
NOL10	4	0.99186	0.99194	1	18242	0	-8.7778	0.18834	0.18804	1	3034	0	-8.7778
CD37	4	0.99814	0.99816	1	18652	0	-8.778	0.025107	0.02536	1	461	1	-8.778
ZNF446	4	0.99692	0.99692	1	18564	0	-8.7811	0.028241	0.028371	1	519	1	-8.7811
RPL13A	4	0.99577	0.9958	1	18487	0	-8.7811	0.12727	0.12694	1	2275	0	-8.7811
B3GALT5	4	0.68857	0.81361	1	12826	1	-8.7816	0.031418	0.031483	1	577	1	-8.7816
NRDE2	4	0.99105	0.9911	1	18193	0	-8.7847	0.22988	0.22959	1	3587	0	-8.7847
GHRL	4	0.98882	0.98887	1	18091	0	-8.7847	0.28109	0.28056	1	4381	0	-8.7847
SNW1	4	0.99957	0.99959	1	18815	0	-8.7848	0.17251	0.17229	1	2832	0	-8.7848
SSRP1	4	0.87595	0.89036	1	14491	1	-8.7855	0.21604	0.21574	1	3408	0	-8.7855
PAM16	4	0.99262	0.99268	1	18287	0	-8.7862	0.2627	0.26214	1	4098	0	-8.7862
CDCA8	4	0.16136	0.3296	0.951166	6620	1	-8.7873	0.1423	0.14201	1	2447	0	-8.7873
NEDD8	4	0.99722	0.99722	1	18582	0	-8.79	0.14696	0.14666	1	2508	0	-8.79
RPTOR	4	0.98961	0.98964	1	18122	0	-8.7908	0.1729	0.17266	1	2836	0	-8.7908
GOLGA6L9	4	0.95616	0.95609	1	16671	0	-8.7925	0.16565	0.1654	1	2742	0	-8.7925
AKIRIN1	4	0.93196	0.9319	1	15804	1	-8.794	0.0034816	0.004174	0.886414	89	1	-8.794
AGAP9	4	0.99935	0.99936	1	18770	0	-8.7949	0.17358	0.17334	1	2843	0	-8.7949
MCM2	4	0.47183	0.64868	1	10221	2	-8.7973	0.074988	0.074897	1	1383	0	-8.7973
COPS6	4	0.99959	0.99961	1	18824	0	-8.7983	0.2684	0.26784	1	4188	0	-8.7983
EXOSC5	4	0.9069	0.9111	1	15103	1	-8.7987	0.26393	0.26337	1	4119	0	-8.7987
SENP6	4	0.98732	0.98736	1	18022	0	-8.7988	0.13597	0.13564	1	2377	0	-8.7988
TRIM8	4	0.98269	0.98271	1	17794	0	-8.7988	0.13982	0.13957	1	2420	0	-8.7988
FOXD4L3	3	0.9362	0.93637	1	15945	0	-8.7991	0.26535	0.26498	1	4140	0	-8.7991
CPD	4	0.99288	0.99294	1	18303	0	-8.7995	0.17047	0.1702	1	2801	0	-8.7995
EYA2	4	0.92187	0.92297	1	15520	1	-8.7999	0.063713	0.063573	1	1174	0	-8.7999
RFC3	4	0.99891	0.99889	1	18715	0	-8.8005	0.22318	0.22292	1	3492	0	-8.8005
GSDMC	4	0.99657	0.99657	1	18535	0	-8.8007	0.15814	0.15792	1	2642	0	-8.8007
PNO1	4	0.72867	0.8263	1	13047	1	-8.8027	0.15223	0.15197	1	2568	0	-8.8027
PKMYT1	4	0.77353	0.84239	1	13338	1	-8.8037	0.2074	0.20708	1	3295	0	-8.8037
ARFRP1	4	0.99761	0.99761	1	18607	0	-8.8039	0.2341	0.23381	1	3648	0	-8.8039
WNK1	4	0.9945	0.99455	1	18391	0	-8.8061	0.13914	0.13889	1	2413	0	-8.8061
SLU7	4	0.94203	0.94196	1	16153	0	-8.8064	0.13402	0.13368	1	2353	0	-8.8064
TAF5	4	0.99897	0.99896	1	18725	0	-8.8083	0.014987	0.015399	1	288	1	-8.8083
ABCF1	4	0.99943	0.99944	1	18785	0	-8.8093	0.18704	0.18677	1	3020	0	-8.8093
NKG7	4	0.91356	0.91618	1	15276	1	-8.8094	0.49574	0.49517	1	7903	0	-8.8094
HIST1H2BM	4	0.90088	0.90666	1	14967	1	-8.8101	0.23272	0.23243	1	3633	0	-8.8101
CHRNA4	4	0.99571	0.99574	1	18484	0	-8.8102	0.030804	0.030874	1	567	1	-8.8102
RPL7L1	4	0.95449	0.95437	1	16601	0	-8.8105	0.30464	0.30393	1	4763	0	-8.8105
CREG2	4	0.61578	0.75692	1	11735	1	-8.811	0.32202	0.32127	1	5054	0	-8.811
ATF5	4	0.87565	0.89018	1	14483	1	-8.814	0.21454	0.21422	1	3388	0	-8.814
CHD6	4	0.53127	0.69243	1	10794	1	-8.814	0.23074	0.23044	1	3600	0	-8.814
GAPDH	4	0.97886	0.9789	1	17617	0	-8.816	0.25992	0.25941	1	4053	0	-8.816
AGPAT2	4	0.98132	0.98135	1	17732	0	-8.816	0.28475	0.28412	1	4435	0	-8.816
MED6	4	0.66805	0.79795	1	12500	1	-8.8167	0.18362	0.1834	1	2973	0	-8.8167
SNAPC3	4	0.88259	0.89441	1	14603	1	-8.8169	0.18437	0.18413	1	2984	0	-8.8169
MAP7D2	4	0.98761	0.98764	1	18033	0	-8.8176	0.2971	0.29638	1	4625	0	-8.8176
NYAP1	4	0.95251	0.95239	1	16533	0	-8.8178	0.15401	0.15378	1	2591	0	-8.8178
FTL	4	0.50669	0.67417	1	10554	2	-8.8183	0.026187	0.026388	1	480	1	-8.8183
NBPF11	4	0.77581	0.84327	1	13360	1	-8.8207	0.24893	0.24849	1	3880	0	-8.8207
PPIL4	4	0.98353	0.98354	1	17843	0	-8.8218	0.19603	0.19573	1	3142	0	-8.8218
C21orf58	4	0.99959	0.9996	1	18823	0	-8.8227	0.078543	0.078431	1	1445	0	-8.8227
FFAR2	4	0.37339	0.57682	1	9454	1	-8.8241	0.093928	0.093825	1	1727	0	-8.8241
SLC12A7	4	0.99186	0.99194	1	18241	0	-8.8251	0.23034	0.23004	1	3595	0	-8.8251
MAGEA2B	4	0.997	0.997	1	18572	0	-8.8253	0.31288	0.31226	1	4898	0	-8.8253
DNAJC11	4	0.99016	0.99017	1	18150	0	-8.8263	0.18834	0.18804	1	3041	0	-8.8263
JMJD6	4	0.90213	0.90752	1	15000	1	-8.8263	0.33268	0.33201	1	5221	0	-8.8263
NSMCE2	4	0.98896	0.98901	1	18096	0	-8.827	0.25771	0.25725	1	4021	0	-8.827
APOBEC3D	4	0.77646	0.84351	1	13362	1	-8.8273	0.20392	0.20354	1	3249	0	-8.8273
MED12	4	0.99277	0.99283	1	18298	0	-8.8281	0.092442	0.09233	1	1703	0	-8.8281
COPS4	4	0.79953	0.85271	1	13575	1	-8.8281	0.20998	0.20963	1	3322	0	-8.8281
PTDSS1	4	0.97418	0.97411	1	17415	0	-8.8288	0.19669	0.19642	1	3151	0	-8.8288
B3GAT2	4	0.9026	0.90787	1	15010	1	-8.8291	0.26337	0.26282	1	4107	0	-8.8291
TTC37	4	0.99565	0.99569	1	18478	0	-8.8292	0.2399	0.23953	1	3751	0	-8.8292
C2orf81	4	0.9995	0.99951	1	18793	0	-8.8295	0.34032	0.3396	1	5362	0	-8.8295
MVK	4	0.9948	0.99484	1	18412	0	-8.8296	0.15671	0.15649	1	2624	0	-8.8296
PSMC6	4	0.94285	0.94275	1	16174	0	-8.8298	0.11669	0.11642	1	2130	0	-8.8298
CAV2	4	0.81525	0.85945	1	13723	1	-8.8304	0.093562	0.093471	1	1723	0	-8.8304
POP5	4	0.97698	0.97701	1	17532	0	-8.8308	0.16784	0.16757	1	2772	0	-8.8308
LLPH	4	0.67893	0.80648	1	12666	1	-8.8309	0.3509	0.35022	1	5532	0	-8.8309
RBMX	4	0.94459	0.94449	1	16249	0	-8.8318	0.14026	0.14002	1	2428	0	-8.8318
ELP3	4	0.67628	0.80437	1	12623	1	-8.8334	0.18774	0.18743	1	3028	0	-8.8334
DLX1	4	0.92013	0.9215	1	15460	1	-8.8337	0.32559	0.32487	1	5122	0	-8.8337
ZNF512B	4	0.93806	0.93801	1	16017	0	-8.8346	0.27392	0.2734	1	4274	0	-8.8346
SLC35G4	4	0.95481	0.95468	1	16613	0	-8.835	0.0076059	0.0081529	0.953344	162	1	-8.835
PPP1R11	4	0.97263	0.97257	1	17352	0	-8.8352	0.16999	0.16972	1	2796	0	-8.8352
PADI3	4	0.89933	0.9056	1	14925	1	-8.8354	0.0673	0.067243	1	1243	0	-8.8354
C2CD4B	4	0.92469	0.9254	1	15601	1	-8.8361	0.29274	0.29207	1	4564	0	-8.8361
LRP3	4	0.98237	0.98239	1	17784	0	-8.8367	0.043137	0.04302	1	794	1	-8.8367
KDM5C	4	0.99932	0.99933	1	18765	0	-8.8367	0.32374	0.32298	1	5083	0	-8.8367
OR11H1	4	0.49288	0.66409	1	10414	1	-8.8369	0.017731	0.018096	1	336	1	-8.8369
AURKB	4	0.84385	0.87271	1	14053	1	-8.8376	0.13581	0.13546	1	2376	0	-8.8376
NOP56	4	0.99707	0.99706	1	18575	0	-8.8385	0.20365	0.20328	1	3244	0	-8.8385
LAPTM4B	4	0.99688	0.99687	1	18563	0	-8.8386	0.029984	0.030068	1	551	1	-8.8386
TRAPPC9	4	0.92958	0.92975	1	15736	1	-8.8388	0.22381	0.22354	1	3509	0	-8.8388
PCF11	4	0.99186	0.99194	1	18240	0	-8.8396	0.25154	0.2511	1	3926	0	-8.8396
ISYNA1	4	0.99792	0.99793	1	18632	0	-8.8402	0.22988	0.22959	1	3590	0	-8.8402
EFTUD1	4	0.86536	0.88425	1	14322	1	-8.8402	0.28607	0.28545	1	4451	0	-8.8402
PAIP2	4	0.53492	0.69523	1	10830	1	-8.8403	0.28109	0.28056	1	4385	0	-8.8403
DNAJC9	4	0.89731	0.90423	1	14877	1	-8.8411	0.23883	0.23849	1	3732	0	-8.8411
STK25	4	0.92187	0.92297	1	15516	1	-8.8421	0.61384	0.61332	1	9931	0	-8.8421
GGT5	4	0.98544	0.98544	1	17938	0	-8.8432	0.081818	0.081772	1	1495	0	-8.8432
SPTBN4	4	0.97821	0.97825	1	17585	0	-8.8436	0.29563	0.29489	1	4609	0	-8.8436
GDPD3	4	0.95601	0.95593	1	16661	0	-8.8437	0.32311	0.32235	1	5076	0	-8.8437
THOC7	4	0.57474	0.72536	1	11289	1	-8.8449	0.14668	0.14638	1	2507	0	-8.8449
ZBTB45	4	0.98974	0.98976	1	18130	0	-8.8469	0.28039	0.27985	1	4372	0	-8.8469
EVA1B	4	0.97651	0.9765	1	17504	0	-8.8474	0.06209	0.061933	1	1145	0	-8.8474
BCAP29	4	0.97592	0.97589	1	17480	0	-8.8479	0.20846	0.20811	1	3306	0	-8.8479
GFER	4	0.99899	0.99898	1	18729	0	-8.8487	0.30631	0.30558	1	4785	0	-8.8487
HIVEP3	4	0.44273	0.62729	1	9988	1	-8.8494	0.10743	0.10727	1	1973	0	-8.8494
PPP1R15A	4	0.94915	0.94908	1	16417	0	-8.8499	0.022017	0.022298	1	405	1	-8.8499
TCTEX1D4	4	0.63724	0.77373	1	12039	1	-8.8508	0.21809	0.21777	1	3431	0	-8.8508
SMG5	4	0.99891	0.99889	1	18716	0	-8.8511	0.2797	0.27913	1	4361	0	-8.8511
TBC1D3C	4	0.98768	0.9877	1	18038	0	-8.8513	0.21907	0.21878	1	3441	0	-8.8513
DCAF13	4	0.99893	0.99892	1	18722	0	-8.8522	0.22031	0.22	1	3456	0	-8.8522
FAM129B	4	0.4375	0.62348	1	9952	1	-8.8528	0.21263	0.21234	1	3370	0	-8.8528
ARHGAP29	4	0.61048	0.75275	1	11671	1	-8.8531	0.0051015	0.005712	0.940636	115	1	-8.8531
PLEKHA6	4	0.96665	0.96661	1	17088	0	-8.8547	0.065607	0.065497	1	1209	0	-8.8547
SRRT	4	0.99428	0.99433	1	18380	0	-8.8547	0.16242	0.16213	1	2700	0	-8.8547
GPR18	4	0.95844	0.95839	1	16752	0	-8.8549	0.027163	0.027331	1	499	1	-8.8549
OTUD7A	3	0.69098	0.74308	1	12843	1	-8.8551	0.27047	0.27013	1	4220	0	-8.8551
TOMM22	4	0.98269	0.98271	1	17793	0	-8.8552	0.29489	0.29416	1	4587	0	-8.8552
KREMEN2	4	0.99048	0.99051	1	18163	0	-8.8566	0.22552	0.22525	1	3526	0	-8.8566
ATL2	4	0.99666	0.99666	1	18546	0	-8.8566	0.30134	0.30065	1	4697	0	-8.8566
EXOSC10	4	0.9399	0.93985	1	16082	0	-8.8572	0.19709	0.19679	1	3156	0	-8.8572
CYP2A6	4	0.99844	0.99846	1	18675	0	-8.8573	0.13447	0.13414	1	2359	0	-8.8573
EPSTI1	4	0.9865	0.98651	1	17997	0	-8.8574	0.20082	0.2005	1	3209	0	-8.8574
GRPEL1	4	0.90984	0.9133	1	15169	1	-8.8582	0.1944	0.1941	1	3120	0	-8.8582
ZNF75A	4	0.98928	0.98933	1	18109	0	-8.8585	0.33193	0.33128	1	5212	0	-8.8585
ANAPC13	4	0.98675	0.98676	1	18006	0	-8.8594	0.15862	0.15838	1	2648	0	-8.8594
ZNF417	4	0.9995	0.99951	1	18792	0	-8.8597	0.091491	0.09137	1	1681	0	-8.8597
RPL28	4	0.9994	0.99942	1	18780	0	-8.8608	0.20903	0.20866	1	3309	0	-8.8608
TXN	4	0.99886	0.99884	1	18710	0	-8.8615	0.22318	0.22292	1	3493	0	-8.8615
HNRNPCL1	4	0.99799	0.99801	1	18642	0	-8.8617	0.29058	0.28995	1	4517	0	-8.8617
SNRNP27	4	0.75958	0.8372	1	13250	1	-8.8618	0.22742	0.22713	1	3551	0	-8.8618
DAP	4	0.99592	0.99596	1	18499	0	-8.8619	0.18362	0.1834	1	2976	0	-8.8619
SHFM1	4	0.94675	0.9467	1	16319	0	-8.8624	0.14982	0.14954	1	2543	0	-8.8624
ADAR	4	0.97114	0.9711	1	17288	0	-8.8629	0.2684	0.26784	1	4187	0	-8.8629
CCND1	4	0.99302	0.99307	1	18309	0	-8.863	0.24893	0.24849	1	3884	0	-8.863
CPNE6	4	0.99538	0.99541	1	18451	0	-8.8635	0.30134	0.30065	1	4701	0	-8.8635
EAPP	4	0.94986	0.94979	1	16442	0	-8.8639	0.22988	0.22959	1	3591	0	-8.8639
C1orf122	4	0.99722	0.99722	1	18583	0	-8.8641	0.2558	0.25535	1	3981	0	-8.8641
RBBP6	4	0.99869	0.99869	1	18701	0	-8.8651	0.26522	0.26466	1	4137	0	-8.8651
KPNA2	4	0.97663	0.97662	1	17515	0	-8.8654	0.1729	0.17266	1	2837	0	-8.8654
SZRD1	4	0.24086	0.44083	1	7903	1	-8.8655	0.2684	0.26784	1	4189	0	-8.8655
DDAH1	4	0.99389	0.99393	1	18361	0	-8.8657	0.09132	0.091203	1	1676	0	-8.8657
DDX23	4	0.96369	0.96364	1	16980	0	-8.8659	0.1816	0.18137	1	2946	0	-8.8659
C9orf116	4	0.9792	0.97924	1	17630	0	-8.8663	0.29058	0.28995	1	4525	0	-8.8663
RPL5	4	0.91965	0.92112	1	15445	1	-8.8664	0.19156	0.19129	1	3088	0	-8.8664
GPR20	4	0.84655	0.87411	1	14084	1	-8.8667	0.11931	0.11904	1	2167	0	-8.8667
CRLF1	4	0.80203	0.85374	1	13603	1	-8.8669	0.022275	0.022557	1	409	1	-8.8669
CLEC18C	4	0.99949	0.9995	1	18791	0	-8.8677	0.17739	0.17714	1	2894	0	-8.8677
MAGED4	4	0.97672	0.97673	1	17519	0	-8.8679	0.22904	0.22876	1	3575	0	-8.8679
SMR3B	4	0.91282	0.91563	1	15262	1	-8.8682	0.21979	0.21947	1	3452	0	-8.8682
MRPL57	4	0.99224	0.9923	1	18261	0	-8.8683	0.25291	0.25248	1	3944	0	-8.8683
RFWD2	4	0.99873	0.99872	1	18703	0	-8.8693	0.22783	0.22752	1	3559	0	-8.8693
TMEM59L	4	0.95522	0.95511	1	16638	0	-8.8693	0.30858	0.30788	1	4828	0	-8.8693
RIMS4	4	0.94675	0.9467	1	16324	0	-8.8702	0.24551	0.2451	1	3831	0	-8.8702
FDXACB1	4	0.99734	0.99734	1	18588	0	-8.8735	0.024798	0.025037	1	456	1	-8.8735
C19orf53	4	0.98587	0.98587	1	17958	0	-8.8743	0.27906	0.27851	1	4355	0	-8.8743
PRR16	4	0.95649	0.95641	1	16681	0	-8.8747	0.04009	0.040072	1	736	1	-8.8747
DDX11	4	0.90161	0.90718	1	14988	1	-8.8748	0.084078	0.084006	1	1544	0	-8.8748
CDS2	4	0.68431	0.81072	1	12755	2	-8.875	0.35315	0.35246	1	5568	0	-8.875
SYCN	4	0.30796	0.52737	1	8973	2	-8.8753	0.20947	0.20912	1	3314	0	-8.8753
EGR4	4	0.96351	0.96345	1	16974	0	-8.8756	0.24893	0.24849	1	3878	0	-8.8756
AMY2A	4	0.93367	0.93358	1	15871	1	-8.876	0.29196	0.29126	1	4548	0	-8.876
NXF1	4	0.35852	0.5661	1	9343	2	-8.8761	0.11905	0.11877	1	2163	0	-8.8761
HSPA9	4	0.97698	0.97701	1	17530	0	-8.8763	0.17476	0.17455	1	2861	0	-8.8763
NOP2	4	0.95283	0.95271	1	16548	0	-8.8767	0.24214	0.24177	1	3785	0	-8.8767
CLPTM1L	4	0.10249	0.24031	0.816681	5622	1	-8.877	0.20705	0.20672	1	3289	0	-8.877
DGCR14	4	0.97201	0.97197	1	17322	0	-8.8772	0.31005	0.3094	1	4858	0	-8.8772
DLL3	4	0.89393	0.90188	1	14801	1	-8.878	0.29133	0.29067	1	4528	0	-8.878
ATP6V1H	4	0.9225	0.92354	1	15539	1	-8.8785	0.28177	0.28123	1	4396	0	-8.8785
U2AF1L4	4	0.99893	0.99892	1	18721	0	-8.8786	0.0085438	0.0090538	0.958362	179	1	-8.8786
CHST15	4	0.99774	0.99776	1	18620	0	-8.8789	0.028702	0.028827	1	527	1	-8.8789
RFC4	4	0.99583	0.99586	1	18492	0	-8.8797	0.15401	0.15378	1	2592	0	-8.8797
SH2D7	4	0.84385	0.87271	1	14055	1	-8.8801	0.030291	0.030373	1	557	1	-8.8801
C6orf47	4	0.96755	0.96749	1	17132	0	-8.8801	0.23137	0.23106	1	3611	0	-8.8801
CDC40	4	0.99773	0.99774	1	18618	0	-8.8804	0.20947	0.20912	1	3320	0	-8.8804
P3H1	4	0.21992	0.41256	1	7596	1	-8.8806	0.21556	0.21527	1	3397	0	-8.8806
LNP1	4	0.8488	0.87529	1	14114	1	-8.8808	0.084593	0.084509	1	1555	0	-8.8808
FTH1	4	0.64789	0.78208	1	12185	1	-8.8812	0.22904	0.22876	1	3577	0	-8.8812
RPL36A	4	0.34866	0.55895	1	9261	1	-8.8813	0.21044	0.2101	1	3330	0	-8.8813
NSF	4	0.99088	0.99093	1	18182	0	-8.8826	0.20392	0.20354	1	3248	0	-8.8826
CCDC86	4	0.97483	0.97479	1	17438	0	-8.8834	0.24214	0.24177	1	3784	0	-8.8834
MRFAP1	4	0.99755	0.99755	1	18602	0	-8.8834	0.27285	0.27233	1	4255	0	-8.8834
FAXDC2	4	0.99899	0.99898	1	18730	0	-8.8837	0.086088	0.085967	1	1581	0	-8.8837
ZNF462	4	0.98228	0.9823	1	17781	0	-8.884	0.0048404	0.0054701	0.925217	112	1	-8.884
OXER1	4	0.99943	0.99944	1	18786	0	-8.8849	0.23137	0.23106	1	3609	0	-8.8849
BRK1	4	0.92013	0.9215	1	15465	1	-8.886	0.26966	0.26907	1	4207	0	-8.886
INTS9	4	0.66741	0.79741	1	12490	1	-8.8863	0.11166	0.11151	1	2041	0	-8.8863
RFPL1	4	0.98436	0.98436	1	17878	0	-8.8864	0.03285	0.032881	1	603	1	-8.8864
MUC17	4	0.91128	0.91441	1	15210	1	-8.887	0.079578	0.079487	1	1464	0	-8.887
ITGAL	4	0.77218	0.84191	1	13329	1	-8.8872	0.22904	0.22876	1	3572	0	-8.8872
ACLY	4	0.95116	0.95109	1	16487	0	-8.8875	0.17028	0.17002	1	2800	0	-8.8875
SS18L2	4	0.97721	0.97726	1	17540	0	-8.8879	0.13348	0.13312	1	2346	0	-8.8879
CCDC140	4	0.85653	0.87942	1	14204	1	-8.8888	0.27693	0.27633	1	4314	0	-8.8888
NPPB	4	0.46437	0.64321	1	10147	1	-8.889	0.28338	0.28282	1	4415	0	-8.889
CTU2	4	0.98702	0.98705	1	18013	0	-8.8891	0.32466	0.32392	1	5101	0	-8.8891
NCBP1	4	0.95283	0.95271	1	16550	0	-8.8893	0.23074	0.23044	1	3597	0	-8.8893
TXNDC12	4	0.92165	0.92278	1	15515	1	-8.8896	0.02942	0.029527	1	541	1	-8.8896
PLEKHG2	4	0.93299	0.9329	1	15844	1	-8.8899	0.079972	0.079872	1	1471	0	-8.8899
MRLN	4	0.48739	0.66009	1	10369	2	-8.8909	0.020625	0.02094	1	383	1	-8.8909
NCF1	3	0.7795	0.79712	1	13385	1	-8.8913	0.21761	0.21726	1	3424	0	-8.8913
RAC1	4	0.95266	0.95254	1	16542	0	-8.8916	0.18774	0.18743	1	3025	0	-8.8916
ATP6V1B2	4	0.99971	0.99972	1	18857	0	-8.8924	0.19803	0.19772	1	3164	0	-8.8924
HAUS2	4	0.95235	0.95223	1	16521	0	-8.8927	0.22783	0.22752	1	3558	0	-8.8927
RNPC3	4	0.9399	0.93985	1	16080	0	-8.8936	0.19574	0.19544	1	3139	0	-8.8936
PCDHGC4	4	0.75097	0.83407	1	13181	1	-8.8938	0.23358	0.23331	1	3645	0	-8.8938
HMMR	4	0.71135	0.8206	1	12941	1	-8.8943	0.21263	0.21234	1	3369	0	-8.8943
BEND7	4	0.95336	0.95325	1	16559	0	-8.8949	0.26393	0.26337	1	4115	0	-8.8949
SUGT1	4	0.9997	0.99971	1	18853	0	-8.8957	0.38435	0.38386	1	6103	0	-8.8957
PDE4DIP	4	0.99571	0.99574	1	18482	0	-8.8959	0.32976	0.32911	1	5175	0	-8.8959
GTF3A	4	0.99798	0.99799	1	18638	0	-8.8963	0.27625	0.27566	1	4308	0	-8.8963
GMPPB	4	0.90714	0.91129	1	15106	1	-8.8972	0.17642	0.17619	1	2877	0	-8.8972
RPL7	4	0.98657	0.98656	1	17999	0	-8.8998	0.1451	0.14482	1	2484	0	-8.8998
MTFP1	4	0.99864	0.99864	1	18692	0	-8.9004	0.35315	0.35246	1	5556	0	-8.9004
CFC1	4	0.98643	0.98643	1	17994	0	-8.9015	0.23787	0.23752	1	3716	0	-8.9015
RTEL1	4	0.66607	0.79633	1	12470	1	-8.9017	0.18536	0.18511	1	2996	0	-8.9017
GFI1B	4	0.92658	0.92705	1	15651	1	-8.9017	0.25502	0.25458	1	3969	0	-8.9017
ARNT	4	0.99556	0.99559	1	18468	0	-8.9019	0.34965	0.34894	1	5505	0	-8.9019
CHD5	4	0.9801	0.98016	1	17674	0	-8.9028	0.14891	0.14864	1	2534	0	-8.9028
SELT	4	0.9898	0.98982	1	18131	0	-8.9057	0.361	0.36041	1	5697	0	-8.9057
HRH3	4	0.72324	0.82448	1	13014	1	-8.9065	0.27192	0.27139	1	4242	0	-8.9065
DDB1	4	0.99173	0.99179	1	18232	0	-8.9103	0.14982	0.14954	1	2546	0	-8.9103
HAAO	4	0.47948	0.6543	1	10295	1	-8.9114	0.34643	0.3457	1	5466	0	-8.9114
MLLT6	4	0.98768	0.9877	1	18040	0	-8.9118	0.27514	0.27457	1	4295	0	-8.9118
PCYT1A	4	0.92794	0.92823	1	15687	1	-8.9127	0.19259	0.19232	1	3100	0	-8.9127
HDAC3	4	0.9792	0.97924	1	17631	0	-8.9128	0.28538	0.28476	1	4441	0	-8.9128
FAM199X	4	0.94032	0.94026	1	16092	0	-8.9128	0.32272	0.32197	1	5068	0	-8.9128
MANEAL	4	0.74894	0.83331	1	13168	1	-8.9138	0.29371	0.29301	1	4572	0	-8.9138
GOLGA8R	4	0.99332	0.99335	1	18323	0	-8.9148	0.16524	0.16497	1	2736	0	-8.9148
LCE2A	4	0.9395	0.93947	1	16067	0	-8.9149	0.25228	0.25183	1	3934	0	-8.9149
AP2M1	4	0.99462	0.99467	1	18405	0	-8.9158	0.25015	0.24971	1	3903	0	-8.9158
PRKAA2	4	0.99913	0.99913	1	18745	0	-8.9164	0.033617	0.033651	1	616	1	-8.9164
CENPA	4	0.9963	0.99633	1	18517	0	-8.9165	0.17424	0.17403	1	2853	0	-8.9165
GNL3	4	0.99909	0.99907	1	18742	0	-8.917	0.26966	0.26907	1	4206	0	-8.917
C1orf234	4	0.96742	0.96737	1	17119	0	-8.9172	0.25359	0.25315	1	3956	0	-8.9172
PTDSS2	4	0.99248	0.99254	1	18280	0	-8.9173	0.25992	0.25941	1	4047	0	-8.9173
ANAPC1	4	0.98052	0.98055	1	17690	0	-8.9176	0.10474	0.10455	1	1927	0	-8.9176
PRELID1	4	0.84421	0.8729	1	14058	1	-8.9178	0.15503	0.15479	1	2606	0	-8.9178
C1orf50	4	0.94563	0.94555	1	16282	0	-8.9178	0.29971	0.29901	1	4670	0	-8.9178
ALG1L2	4	0.68049	0.80769	1	12691	1	-8.9186	0.1064	0.10624	1	1956	0	-8.9186
C11orf84	4	0.93388	0.93379	1	15873	1	-8.9189	0.15313	0.15289	1	2579	0	-8.9189
SAP30BP	4	0.99808	0.9981	1	18649	0	-8.919	0.12635	0.12601	1	2264	0	-8.919
CAMK1D	4	0.99082	0.99088	1	18175	0	-8.9193	0.22381	0.22354	1	3502	0	-8.9193
DNAJC15	4	0.89985	0.90595	1	14939	1	-8.9198	0.26337	0.26282	1	4105	0	-8.9198
NDST2	4	0.29859	0.51559	1	8824	1	-8.9206	0.054648	0.054556	1	1001	0	-8.9206
TMEM82	4	0.87974	0.89262	1	14556	1	-8.9206	0.19669	0.19642	1	3149	0	-8.9206
SRBD1	4	0.8843	0.8955	1	14627	1	-8.9209	0.32311	0.32235	1	5074	0	-8.9209
SETD1A	4	0.99905	0.99904	1	18734	0	-8.9211	0.15913	0.15888	1	2657	0	-8.9211
C1QTNF9B	4	0.99967	0.99968	1	18844	0	-8.9217	0.21083	0.21052	1	3339	0	-8.9217
KRTAP4-5	4	0.86792	0.88571	1	14358	1	-8.9225	0.12255	0.12225	1	2211	0	-8.9225
NPIPB6	4	0.98993	0.98995	1	18136	0	-8.9236	0.12885	0.12855	1	2289	0	-8.9236
TAF1A	4	0.98121	0.98124	1	17727	0	-8.9243	0.27392	0.2734	1	4268	0	-8.9243
BUB3	4	0.96857	0.96852	1	17174	0	-8.9247	0.35521	0.35454	1	5591	0	-8.9247
SHISA2	4	0.99518	0.99521	1	18442	0	-8.9265	0.29855	0.29784	1	4646	0	-8.9265
CCDC144A	4	0.63451	0.77161	1	12002	2	-8.9271	0.28835	0.28774	1	4485	0	-8.9271
TTF2	4	0.29859	0.51559	1	8823	1	-8.9277	0.22318	0.22292	1	3498	0	-8.9277
GADD45G	4	0.70633	0.81903	1	12914	1	-8.9288	0.40237	0.40195	1	6384	0	-8.9288
CALML5	4	0.99712	0.99712	1	18578	0	-8.9292	0.32311	0.32235	1	5075	0	-8.9292
ALDH18A1	4	0.99784	0.99786	1	18629	0	-8.9299	0.21377	0.21345	1	3382	0	-8.9299
APCDD1L	4	0.99955	0.99957	1	18808	0	-8.9318	0.24214	0.24177	1	3787	0	-8.9318
CXorf49	4	0.97483	0.97479	1	17442	0	-8.9319	0.23883	0.23849	1	3733	0	-8.9319
PPTC7	4	0.93827	0.93823	1	16022	0	-8.932	0.37261	0.37205	1	5878	0	-8.932
PAQR8	4	0.87267	0.88847	1	14441	1	-8.9321	0.27192	0.27139	1	4243	0	-8.9321
MTA3	4	0.95585	0.95577	1	16656	0	-8.9324	0.30134	0.30065	1	4709	0	-8.9324
CPSF1	4	0.63079	0.76875	1	11947	2	-8.9328	0.22444	0.22419	1	3516	0	-8.9328
HEATR9	4	0.89267	0.90102	1	14780	1	-8.9333	0.010106	0.010572	0.980309	205	1	-8.9333
SRC	4	0.9989	0.99888	1	18713	0	-8.9335	0.27773	0.27715	1	4334	0	-8.9335
PARP15	4	0.86374	0.88335	1	14301	1	-8.9338	0.17201	0.17178	1	2821	0	-8.9338
COG4	4	0.9856	0.9856	1	17943	0	-8.934	0.21757	0.21723	1	3420	0	-8.934
HIST1H2AL	4	0.99683	0.99683	1	18558	0	-8.9345	0.36289	0.36235	1	5719	0	-8.9345
MAGEA12	4	0.99423	0.99429	1	18377	0	-8.9362	0.092442	0.09233	1	1701	0	-8.9362
CT47A8	4	0.62558	0.76466	1	11849	1	-8.937	0.10813	0.10795	1	1984	0	-8.937
POTEB3	4	0.9756	0.97555	1	17468	0	-8.9371	0.039785	0.039751	1	730	1	-8.9371
AK6	4	0.99229	0.99235	1	18266	0	-8.9373	0.2564	0.25597	1	3989	0	-8.9373
UBE2M	3	0.74464	0.77448	1	13142	1	-8.9374	0.14742	0.14694	1	2516	0	-8.9374
NDUFB8	4	0.95166	0.95156	1	16500	0	-8.938	0.20286	0.20248	1	3237	0	-8.938
ADRA1D	4	0.98416	0.98417	1	17863	0	-8.9381	0.25664	0.25621	1	3996	0	-8.9381
NME3	4	0.95021	0.95016	1	16453	0	-8.9386	0.22214	0.22184	1	3484	0	-8.9386
WDR3	4	0.78864	0.84825	1	13473	1	-8.9394	0.29274	0.29207	1	4554	0	-8.9394
HDHD3	4	0.71261	0.82098	1	12948	1	-8.9403	0.26684	0.2663	1	4158	0	-8.9403
RRP36	4	0.99867	0.99867	1	18697	0	-8.9411	0.11025	0.11005	1	2022	0	-8.9411
PAG1	3	0.87734	0.87743	1	14513	0	-8.9417	0.063049	0.062998	1	1160	0	-8.9417
UBE2Q2L	4	0.87331	0.88883	1	14450	1	-8.9424	0.24551	0.2451	1	3834	0	-8.9424
LMNA	4	0.90757	0.91161	1	15120	1	-8.9432	0.0967	0.096568	1	1776	0	-8.9432
ZHX2	4	0.97975	0.97981	1	17654	0	-8.9435	0.32559	0.32487	1	5120	0	-8.9435
OSBPL9	4	0.13416	0.28931	0.891951	6197	1	-8.9436	0.087753	0.08759	1	1617	0	-8.9436
2023-03-06	4	0.84064	0.87113	1	14008	1	-8.9446	0.11054	0.11033	1	2023	0	-8.9446
LSM5	4	0.98166	0.98169	1	17752	0	-8.9447	0.123	0.12271	1	2219	0	-8.9447
SLC7A9	4	0.93547	0.93537	1	15919	1	-8.9457	0.084078	0.084006	1	1550	0	-8.9457
CNTNAP3B	4	0.81878	0.86098	1	13761	1	-8.946	0.024027	0.024284	1	442	1	-8.946
STK11	4	0.6271	0.76585	1	11882	1	-8.9472	0.27841	0.27784	1	4345	0	-8.9472
MSC	4	0.77944	0.84467	1	13384	1	-8.948	0.2684	0.26784	1	4186	0	-8.948
HECW1	4	0.74739	0.83278	1	13158	1	-8.948	0.39514	0.39469	1	6267	0	-8.948
ACTRT3	4	0.98218	0.9822	1	17773	0	-8.9492	0.18536	0.18511	1	3000	0	-8.9492
POTEB	4	0.76962	0.84093	1	13312	1	-8.9494	0.16999	0.16972	1	2795	0	-8.9494
LRRC41	4	0.97102	0.97098	1	17283	0	-8.9496	0.24269	0.24233	1	3796	0	-8.9496
IMP4	4	0.99678	0.99678	1	18553	0	-8.9499	0.1648	0.16453	1	2731	0	-8.9499
RSU1	4	0.99596	0.99599	1	18504	0	-8.9507	0.29274	0.29207	1	4552	0	-8.9507
ABCB5	4	0.21589	0.40707	1	7521	2	-8.9511	0.090271	0.090136	1	1658	0	-8.9511
FAM104A	4	0.9862	0.9862	1	17985	0	-8.9513	0.35819	0.35756	1	5648	0	-8.9513
ATHL1	4	0.88882	0.89844	1	14705	1	-8.9515	0.2543	0.25388	1	3967	0	-8.9515
DNMT1	4	0.95205	0.95194	1	16511	0	-8.9522	0.20947	0.20912	1	3317	0	-8.9522
TCF4	3	0.98184	0.982	1	17759	0	-8.9525	0.27684	0.27659	1	4311	0	-8.9525
DICER1	4	0.91878	0.92039	1	15420	1	-8.9525	0.36709	0.36654	1	5786	0	-8.9525
RSRC2	4	0.99332	0.99335	1	18325	0	-8.9527	0.16898	0.16871	1	2785	0	-8.9527
STRIP1	4	0.9014	0.90702	1	14982	1	-8.9534	0.37156	0.37101	1	5867	0	-8.9534
DIMT1	4	0.98986	0.98988	1	18133	0	-8.9545	0.28262	0.28206	1	4405	0	-8.9545
IL22RA1	4	0.99428	0.99433	1	18381	0	-8.9546	0.39347	0.39298	1	6232	0	-8.9546
STK32A	4	0.92097	0.9222	1	15496	1	-8.9549	0.27456	0.27401	1	4283	0	-8.9549
UNC13C	4	0.71592	0.82209	1	12969	1	-8.955	0.28177	0.28123	1	4394	0	-8.955
OTOP2	4	0.99857	0.99857	1	18686	0	-8.9551	0.27029	0.26974	1	4215	0	-8.9551
COG8	4	0.97179	0.97175	1	17313	0	-8.9553	0.24475	0.24432	1	3823	0	-8.9553
CNOT2	4	0.98208	0.9821	1	17771	0	-8.9559	0.046227	0.046052	1	852	1	-8.9559
IARS2	4	0.97898	0.97903	1	17624	0	-8.9565	0.17047	0.1702	1	2802	0	-8.9565
NCKAP1	4	0.99864	0.99864	1	18691	0	-8.9567	0.16407	0.16378	1	2720	0	-8.9567
POLR3H	4	0.99399	0.99405	1	18364	0	-8.9567	0.17251	0.17229	1	2827	0	-8.9567
CERS3	4	0.95166	0.95156	1	16502	0	-8.9571	0.35315	0.35246	1	5569	0	-8.9571
BAX	4	0.22434	0.41856	1	7656	2	-8.9574	0.071125	0.071055	1	1313	0	-8.9574
CDK7	4	0.99302	0.99307	1	18308	0	-8.9576	0.21377	0.21345	1	3378	0	-8.9576
ADPRHL2	4	0.92794	0.92823	1	15690	1	-8.9581	0.015661	0.016059	1	300	1	-8.9581
NGDN	4	0.99001	0.99002	1	18141	0	-8.9581	0.16647	0.16622	1	2752	0	-8.9581
GOLGA8O	4	0.20542	0.39243	1	7363	1	-8.9585	0.17358	0.17334	1	2841	0	-8.9585
CDK6	4	0.97932	0.97936	1	17641	0	-8.9586	0.27693	0.27633	1	4316	0	-8.9586
PITX1	4	0.99602	0.99606	1	18508	0	-8.9588	0.2564	0.25597	1	3992	0	-8.9588
HTR1B	4	0.96665	0.96661	1	17089	0	-8.9607	0.37512	0.37455	1	5930	0	-8.9607
FBP2	4	0.83567	0.86876	1	13951	1	-8.9608	0.066404	0.066289	1	1225	0	-8.9608
HMX1	4	0.99202	0.99209	1	18250	0	-8.962	0.24831	0.24788	1	3876	0	-8.962
SDF2L1	4	0.99839	0.9984	1	18670	0	-8.9621	0.29911	0.29842	1	4656	0	-8.9621
C15orf52	4	0.98407	0.98407	1	17859	0	-8.9621	0.30547	0.30476	1	4779	0	-8.9621
CISD3	4	0.98993	0.98995	1	18139	0	-8.9622	0.039937	0.039916	1	733	1	-8.9622
EFCAB2	4	0.93827	0.93823	1	16021	0	-8.9647	0.53745	0.53667	1	8606	0	-8.9647
ZNF284	4	0.90537	0.90992	1	15074	1	-8.9655	0.2963	0.29558	1	4620	0	-8.9655
ZNF572	4	0.98091	0.98094	1	17711	0	-8.9661	0.25502	0.25458	1	3974	0	-8.9661
CIR1	4	0.93131	0.93131	1	15786	1	-8.9663	0.050369	0.050211	1	926	0	-8.9663
ASAP1	4	0.99935	0.99936	1	18769	0	-8.9667	0.36809	0.36753	1	5813	0	-8.9667
PGLS	4	0.99815	0.99818	1	18655	0	-8.9669	0.35819	0.35756	1	5656	0	-8.9669
SUCLA2	4	0.97361	0.97354	1	17388	0	-8.9676	0.27029	0.26974	1	4212	0	-8.9676
C20orf24	4	0.36239	0.56887	1	9369	1	-8.968	0.23883	0.23849	1	3730	0	-8.968
C14orf178	4	0.94374	0.94365	1	16218	0	-8.9681	0.10921	0.10903	1	2001	0	-8.9681
SFT2D3	4	0.9934	0.99344	1	18327	0	-8.9683	0.30784	0.30712	1	4816	0	-8.9683
PROX1	4	0.53176	0.69279	1	10797	1	-8.9685	0.25716	0.25673	1	4004	0	-8.9685
PRR20C	4	0.70176	0.81762	1	12892	1	-8.9695	0.20482	0.20444	1	3260	0	-8.9695
MZT2B	4	0.78326	0.84616	1	13420	1	-8.9695	0.28109	0.28056	1	4382	0	-8.9695
ANKRD35	4	0.24173	0.44197	1	7920	1	-8.9701	0.18661	0.18635	1	3014	0	-8.9701
ZSCAN32	4	0.48629	0.65928	1	10356	1	-8.9702	0.039836	0.039802	1	731	1	-8.9702
SERBP1	4	0.97637	0.97635	1	17500	0	-8.9706	0.21809	0.21777	1	3428	0	-8.9706
WDR43	4	0.99094	0.99098	1	18186	0	-8.9707	0.14912	0.14885	1	2536	0	-8.9707
GNB2L1	4	0.96102	0.96093	1	16854	0	-8.9708	0.20846	0.20811	1	3305	0	-8.9708
AEBP2	4	0.92958	0.92975	1	15735	1	-8.9713	0.33055	0.3299	1	5185	0	-8.9713
ADNP	4	0.51925	0.6835	1	10675	2	-8.9717	0.25359	0.25315	1	3949	0	-8.9717
TMEM185A	4	0.96223	0.96215	1	16918	0	-8.9727	0.38215	0.38163	1	6065	0	-8.9727
RPL26L1	4	0.99773	0.99774	1	18617	0	-8.9742	0.21083	0.21052	1	3338	0	-8.9742
MFSD3	4	0.99719	0.9972	1	18581	0	-8.9744	0.29058	0.28995	1	4524	0	-8.9744
SCT	4	0.99616	0.99619	1	18513	0	-8.9758	0.12836	0.12806	1	2286	0	-8.9758
POLR2E	4	0.91418	0.91666	1	15298	1	-8.9758	0.18661	0.18635	1	3012	0	-8.9758
OR4F16	4	0.7702	0.84115	1	13319	1	-8.976	0.26393	0.26337	1	4114	0	-8.976
IQCF6	4	0.96698	0.96693	1	17108	0	-8.9773	0.013431	0.013802	1	262	1	-8.9773
INTS4	4	0.98552	0.98552	1	17942	0	-8.9778	0.20118	0.20084	1	3215	0	-8.9778
KIR2DL3	3	0.99419	0.9943	1	18376	0	-8.9779	0.061241	0.061206	1	1123	0	-8.9779
ANGPTL6	4	0.54189	0.70051	1	10915	1	-8.9779	0.33608	0.33539	1	5283	0	-8.9779
NPAT	4	0.87718	0.89111	1	14512	1	-8.9781	0.27575	0.27519	1	4298	0	-8.9781
TSR3	4	0.99817	0.9982	1	18657	0	-8.9783	0.26599	0.26544	1	4151	0	-8.9783
HSPH1	4	0.99244	0.9925	1	18277	0	-8.979	0.42397	0.42343	1	6722	0	-8.979
SIK1	4	0.015013	0.049067	0.38833	2410	1	-8.9798	0.35315	0.35246	1	5561	0	-8.9798
MGME1	4	0.99559	0.99562	1	18472	0	-8.9807	0.0083875	0.0088906	0.954639	177	1	-8.9807
GABRG3	4	0.91109	0.91425	1	15206	1	-8.9817	0.10237	0.10216	1	1882	0	-8.9817
GLT8D1	4	0.95844	0.95839	1	16760	0	-8.9823	0.29274	0.29207	1	4560	0	-8.9823
ZNF594	4	0.59306	0.73936	1	11505	2	-8.9834	0.095266	0.095146	1	1754	0	-8.9834
NUPR1L	4	0.99599	0.99603	1	18506	0	-8.9837	0.21979	0.21947	1	3448	0	-8.9837
PFN1	4	0.90312	0.90826	1	15022	1	-8.9837	0.3282	0.32749	1	5157	0	-8.9837
PDAP1	4	0.272	0.48186	1	8395	1	-8.985	0.22214	0.22184	1	3483	0	-8.985
UNG	4	0.73605	0.82876	1	13094	1	-8.9859	0.26337	0.26282	1	4101	0	-8.9859
FNTB	4	0.99244	0.9925	1	18275	0	-8.9863	0.27107	0.27053	1	4221	0	-8.9863
POU2AF1	4	0.98312	0.98315	1	17820	0	-8.9864	0.28367	0.28309	1	4419	0	-8.9864
NODAL	4	0.94116	0.94109	1	16120	0	-8.9865	0.3282	0.32749	1	5156	0	-8.9865
MAGED4B	4	0.99694	0.99694	1	18569	0	-8.9867	0.20118	0.20084	1	3212	0	-8.9867
HNRNPCL4	4	0.91442	0.91686	1	15306	1	-8.9868	0.18362	0.1834	1	2971	0	-8.9868
FSCN2	4	0.99941	0.99942	1	18781	0	-8.9868	0.28109	0.28056	1	4387	0	-8.9868
ADRB1	4	0.96241	0.96234	1	16932	0	-8.9868	0.34032	0.3396	1	5361	0	-8.9868
EN2	4	0.88233	0.89423	1	14600	1	-8.9876	0.22505	0.22479	1	3520	0	-8.9876
GPATCH1	4	0.98445	0.98446	1	17889	0	-8.9888	0.21938	0.21908	1	3444	0	-8.9888
CMPK2	4	0.95967	0.95958	1	16795	0	-8.989	0.31005	0.3094	1	4852	0	-8.989
MPHOSPH10	4	0.54677	0.70425	1	10963	1	-8.9895	0.27773	0.27715	1	4330	0	-8.9895
GAREML	4	0.985	0.98502	1	17916	0	-8.9907	0.24403	0.24362	1	3812	0	-8.9907
EXOSC2	4	0.94697	0.94693	1	16326	0	-8.9909	0.18232	0.1821	1	2956	0	-8.9909
VPS72	4	0.99865	0.99865	1	18694	0	-8.9914	0.41868	0.41814	1	6632	0	-8.9914
MDM1	4	0.97213	0.97209	1	17331	0	-8.9916	0.12836	0.12806	1	2287	0	-8.9916
NUP43	4	0.99602	0.99606	1	18507	0	-8.9918	0.20582	0.20548	1	3273	0	-8.9918
CHADL	4	0.93586	0.93574	1	15935	1	-8.992	0.26599	0.26544	1	4156	0	-8.992
MFN2	4	0.63016	0.76827	1	11935	2	-8.9942	0.38871	0.3882	1	6157	0	-8.9942
TUBB	4	0.97874	0.97877	1	17608	0	-8.9943	0.10203	0.10183	1	1879	0	-8.9943
SLC45A4	4	0.98888	0.98892	1	18094	0	-8.9943	0.22742	0.22713	1	3550	0	-8.9943
FCGR1B	4	0.99939	0.9994	1	18775	0	-8.9943	0.24058	0.24022	1	3765	0	-8.9943
NDNL2	4	0.92794	0.92823	1	15688	1	-8.9943	0.2963	0.29558	1	4621	0	-8.9943
NBPF10	4	0.50476	0.67273	1	10534	1	-8.9944	0.14484	0.14457	1	2481	0	-8.9944
ZIC4	4	0.99956	0.99958	1	18810	0	-8.9946	0.4163	0.41579	1	6612	0	-8.9946
PCGF2	4	0.65873	0.79056	1	12341	1	-8.9963	0.37261	0.37205	1	5883	0	-8.9963
TMC4	4	0.83062	0.86636	1	13892	1	-8.9964	0.19156	0.19129	1	3087	0	-8.9964
GGA3	4	0.62747	0.76616	1	11884	1	-8.9964	0.38435	0.38386	1	6091	0	-8.9964
RPL13	4	0.99105	0.9911	1	18192	0	-8.9969	0.16766	0.16739	1	2770	0	-8.9969
ZNF644	4	0.96059	0.96051	1	16842	0	-8.9969	0.19669	0.19642	1	3153	0	-8.9969
PACSIN2	4	0.9756	0.97555	1	17467	0	-8.9977	0.023872	0.024135	1	439	1	-8.9977
ETS1	4	0.9811	0.98112	1	17721	0	-8.998	0.21604	0.21574	1	3400	0	-8.998
RIC1	4	0.98611	0.98611	1	17977	0	-8.9983	0.16205	0.16176	1	2695	0	-8.9983
CALCA	4	0.79382	0.85035	1	13519	1	-8.9984	0.18738	0.18709	1	3022	0	-8.9984
SH3D21	4	0.93665	0.93658	1	15967	1	-8.9985	0.42072	0.4202	1	6676	0	-8.9985
YARS	4	0.99663	0.99663	1	18542	0	-8.9995	0.36289	0.36235	1	5722	0	-8.9995
SLC4A7	4	0.99166	0.99172	1	18226	0	-8.9999	0.24403	0.24362	1	3809	0	-8.9999
PARD6B	4	0.96634	0.96628	1	17082	0	-9.0001	0.30364	0.30293	1	4744	0	-9.0001
ELOVL1	4	0.93262	0.93254	1	15830	1	-9.0003	0.22381	0.22354	1	3503	0	-9.0003
OR13J1	4	0.88205	0.89404	1	14593	1	-9.0004	0.094463	0.094346	1	1736	0	-9.0004
WDHD1	4	0.99681	0.99681	1	18554	0	-9.0015	0.40417	0.40372	1	6414	0	-9.0015
ENO3	4	0.92767	0.928	1	15686	1	-9.002	0.2627	0.26214	1	4099	0	-9.002
NATD1	4	0.98602	0.98603	1	17968	0	-9.0021	0.25081	0.25037	1	3910	0	-9.0021
GALK2	4	0.81269	0.85833	1	13701	1	-9.0028	0.26599	0.26544	1	4144	0	-9.0028
CAMSAP3	4	0.99462	0.99467	1	18403	0	-9.0032	0.17859	0.17835	1	2910	0	-9.0032
TGS1	4	0.97273	0.97269	1	17354	0	-9.0042	0.22166	0.22136	1	3472	0	-9.0042
ARF5	4	0.99545	0.99549	1	18464	0	-9.0055	0.085034	0.084938	1	1563	0	-9.0055
GSX1	4	0.97018	0.97012	1	17244	0	-9.0058	0.23936	0.23902	1	3735	0	-9.0058
BOP1	4	0.91587	0.91802	1	15330	1	-9.0061	0.23358	0.23331	1	3641	0	-9.0061
MAST3	4	0.53264	0.69351	1	10805	1	-9.0064	0.09422	0.094112	1	1732	0	-9.0064
SNRNP35	4	0.99122	0.99127	1	18208	0	-9.0067	0.34965	0.34894	1	5503	0	-9.0067
MLNR	4	0.88544	0.89623	1	14642	1	-9.0068	0.11078	0.11059	1	2028	0	-9.0068
MTG2	4	0.93971	0.93969	1	16071	0	-9.0072	0.25291	0.25248	1	3941	0	-9.0072
THOC5	4	0.94203	0.94196	1	16150	0	-9.0074	0.25913	0.25865	1	4045	0	-9.0074
DPH7	4	0.97213	0.97209	1	17330	0	-9.008	0.11879	0.1185	1	2157	0	-9.008
PPAN-P2RY11	4	0.9784	0.97844	1	17596	0	-9.0084	0.15253	0.15228	1	2571	0	-9.0084
PDX1	4	0.59767	0.74285	1	11548	1	-9.0092	0.34805	0.34734	1	5486	0	-9.0092
RALY	4	0.99048	0.99051	1	18164	0	-9.0094	0.22682	0.22652	1	3543	0	-9.0094
SYT4	4	0.49957	0.66895	1	10485	1	-9.0095	0.26522	0.26466	1	4139	0	-9.0095
SSMEM1	4	0.21278	0.40278	1	7463	1	-9.0103	0.046834	0.046635	1	865	1	-9.0103
BST2	4	0.83228	0.86715	1	13910	1	-9.0112	0.30547	0.30476	1	4778	0	-9.0112
LEMD1	4	0.99926	0.99926	1	18756	0	-9.0115	0.195	0.19469	1	3131	0	-9.0115
SPRR2B	4	0.7607	0.83762	1	13262	1	-9.0118	0.27841	0.27784	1	4348	0	-9.0118
TIGD5	4	0.86612	0.88469	1	14332	1	-9.012	0.13628	0.13595	1	2382	0	-9.012
HPN	4	0.96742	0.96737	1	17120	0	-9.0124	0.067449	0.067394	1	1245	0	-9.0124
NPIPA3	4	0.99826	0.99828	1	18662	0	-9.015	0.19114	0.19086	1	3078	0	-9.015
FAM98C	4	0.88448	0.89561	1	14628	1	-9.0152	0.38015	0.37961	1	6016	0	-9.0152
FGF9	4	0.68373	0.81027	1	12746	1	-9.0154	0.26197	0.26139	1	4084	0	-9.0154
CLPB	4	0.9811	0.98112	1	17722	0	-9.0163	0.30547	0.30476	1	4771	0	-9.0163
CLTCL1	4	0.80673	0.85572	1	13652	1	-9.0173	0.23074	0.23044	1	3598	0	-9.0173
LYZL2	4	0.90373	0.90872	1	15030	1	-9.019	0.3995	0.39909	1	6324	0	-9.019
TMEM263	4	0.53307	0.69383	1	10812	2	-9.0191	0.24333	0.24294	1	3798	0	-9.0191
GON4L	4	0.98132	0.98135	1	17737	0	-9.0195	0.28672	0.2861	1	4460	0	-9.0195
SEBOX	4	0.59984	0.7445	1	11564	1	-9.0199	0.22505	0.22479	1	3519	0	-9.0199
TVP23C	4	0.96941	0.96935	1	17204	0	-9.0203	0.36192	0.36136	1	5709	0	-9.0203
MAPKAPK5	4	0.93	0.93012	1	15746	1	-9.0205	0.34965	0.34894	1	5504	0	-9.0205
GRHL2	4	0.92861	0.92885	1	15701	1	-9.0208	0.22214	0.22184	1	3482	0	-9.0208
SLC16A11	4	0.95981	0.95972	1	16808	0	-9.0208	0.3282	0.32749	1	5154	0	-9.0208
WRAP53	4	0.99771	0.99772	1	18615	0	-9.0208	0.34166	0.34094	1	5383	0	-9.0208
HIST1H3D	4	0.9792	0.97924	1	17637	0	-9.0209	0.1323	0.13198	1	2328	0	-9.0209
GOLGA6D	4	0.60381	0.74757	1	11612	1	-9.0219	0.17515	0.17492	1	2869	0	-9.0219
C9orf64	4	0.873	0.88865	1	14445	1	-9.0223	0.30547	0.30476	1	4768	0	-9.0223
FIP1L1	4	0.96982	0.96976	1	17225	0	-9.0226	0.057008	0.056891	1	1045	0	-9.0226
CASC10	4	0.84274	0.87216	1	14037	1	-9.0234	0.35819	0.35756	1	5651	0	-9.0234
AARD	4	0.99776	0.99777	1	18624	0	-9.0238	0.15798	0.15775	1	2640	0	-9.0238
FNBP1L	4	0.8843	0.8955	1	14624	1	-9.024	0.034792	0.034803	1	638	1	-9.024
POLR3F	4	0.99474	0.99479	1	18409	0	-9.0243	0.18774	0.18743	1	3029	0	-9.0243
TRPM7	4	0.99796	0.99798	1	18636	0	-9.0252	0.39347	0.39298	1	6230	0	-9.0252
PABPC1L	4	0.99076	0.99081	1	18173	0	-9.0254	0.42508	0.42457	1	6749	0	-9.0254
PCDHGC3	4	0.80936	0.85687	1	13672	1	-9.0258	0.015246	0.015629	1	294	1	-9.0258
ROPN1L	4	0.87127	0.88765	1	14413	1	-9.0264	0.044911	0.044768	1	826	1	-9.0264
POLR3E	4	0.96176	0.96168	1	16888	0	-9.0264	0.17358	0.17334	1	2845	0	-9.0264
LRRC73	4	0.83999	0.87082	1	13999	1	-9.0266	0.28538	0.28476	1	4443	0	-9.0266
RNH1	4	0.13239	0.28663	0.888633	6164	1	-9.0281	0.4163	0.41579	1	6600	0	-9.0281
FAM84B	4	0.99488	0.99492	1	18416	0	-9.0282	0.40324	0.40286	1	6399	0	-9.0282
BMS1	4	0.99437	0.99442	1	18387	0	-9.0283	0.36362	0.36307	1	5742	0	-9.0283
RCL1	4	0.99362	0.99366	1	18343	0	-9.0299	0.2627	0.26214	1	4091	0	-9.0299
ZC3H15	4	0.96898	0.96891	1	17193	0	-9.0301	0.39018	0.38968	1	6182	0	-9.0301
TBX5	4	0.99105	0.9911	1	18197	0	-9.0304	0.39347	0.39298	1	6241	0	-9.0304
FOXF1	4	0.70633	0.81903	1	12913	1	-9.0306	0.33529	0.33459	1	5273	0	-9.0306
TSPY1	4	0.99503	0.99507	1	18433	0	-9.0308	0.0035862	0.0042703	0.887161	91	1	-9.0308
RGS7	4	0.099901	0.23627	0.808842	5580	1	-9.031	0.066006	0.065888	1	1217	0	-9.031
MIPEP	4	0.99916	0.99915	1	18748	0	-9.0312	0.35521	0.35454	1	5597	0	-9.0312
CENPU	4	0.88005	0.8928	1	14561	1	-9.0315	0.44486	0.44439	1	7050	0	-9.0315
CD8B	4	0.99766	0.99767	1	18611	0	-9.0331	0.31288	0.31226	1	4896	0	-9.0331
C2orf72	4	0.94186	0.94179	1	16145	0	-9.0333	0.32904	0.32837	1	5171	0	-9.0333
C19orf60	4	0.99714	0.99714	1	18579	0	-9.0334	0.14954	0.14927	1	2541	0	-9.0334
LMTK3	4	0.96369	0.96364	1	16978	0	-9.034	0.30206	0.30136	1	4719	0	-9.034
CCDC18	4	0.92142	0.92259	1	15508	1	-9.0343	0.19574	0.19544	1	3137	0	-9.0343
THEM6	4	0.91587	0.91802	1	15333	1	-9.0346	0.30715	0.30642	1	4801	0	-9.0346
PRRG1	4	0.36649	0.57187	1	9397	1	-9.0361	0.2797	0.27913	1	4359	0	-9.0361
M6PR	4	0.65911	0.79089	1	12343	2	-9.0363	0.024593	0.024825	1	452	1	-9.0363
MAGT1	4	0.96011	0.96001	1	16826	0	-9.0364	0.056105	0.055996	1	1029	0	-9.0364
OR5H6	4	0.99741	0.99742	1	18592	0	-9.0369	0.033668	0.033699	1	617	1	-9.0369
FOXJ1	4	0.96369	0.96364	1	16976	0	-9.0369	0.28747	0.28685	1	4477	0	-9.0369
H2AFY	4	0.99145	0.99151	1	18214	0	-9.037	0.23193	0.23164	1	3615	0	-9.037
SMN2	4	0.92078	0.92204	1	15491	1	-9.0371	0.25081	0.25037	1	3908	0	-9.0371
TRPS1	4	0.99881	0.9988	1	18706	0	-9.0375	0.32108	0.32036	1	5043	0	-9.0375
GTF3C2	4	0.99229	0.99235	1	18267	0	-9.0376	0.22505	0.22479	1	3523	0	-9.0376
SNRPA	4	0.86709	0.88522	1	14348	1	-9.038	0.080268	0.080167	1	1475	0	-9.038
NOVA1	4	0.98602	0.98603	1	17972	0	-9.0388	0.39018	0.38968	1	6192	0	-9.0388
FOS	4	0.99862	0.99863	1	18690	0	-9.0396	0.35819	0.35756	1	5654	0	-9.0396
CTSL	4	0.39248	0.59067	1	9595	2	-9.0398	0.573	0.57227	1	9210	0	-9.0398
EBAG9	4	0.99411	0.99417	1	18372	0	-9.0406	0.22988	0.22959	1	3585	0	-9.0406
MTRNR2L2	4	0.88379	0.89517	1	14616	1	-9.0407	0.24128	0.24093	1	3772	0	-9.0407
RMDN1	4	0.9958	0.99583	1	18491	0	-9.0407	0.37261	0.37205	1	5887	0	-9.0407
JUN	4	0.96192	0.96183	1	16899	0	-9.0409	0.18536	0.18511	1	2999	0	-9.0409
PWP2	4	0.99888	0.99887	1	18712	0	-9.0416	0.123	0.12271	1	2218	0	-9.0416
DALRD3	4	0.9237	0.92459	1	15574	1	-9.0424	0.029779	0.029876	1	547	1	-9.0424
PMPCA	4	0.85104	0.87645	1	14133	1	-9.0425	0.18306	0.18283	1	2965	0	-9.0425
SACM1L	4	0.99666	0.99666	1	18545	0	-9.0429	0.29911	0.29842	1	4662	0	-9.0429
RICTOR	4	0.57576	0.72614	1	11299	1	-9.043	0.095266	0.095146	1	1757	0	-9.043
KPTN	4	0.98445	0.98446	1	17888	0	-9.0433	0.013327	0.013698	1	260	1	-9.0433
TBX6	4	0.96176	0.96168	1	16891	0	-9.0433	0.24058	0.24022	1	3753	0	-9.0433
SNAP23	4	0.73994	0.83009	1	13116	1	-9.0436	0.17251	0.17229	1	2831	0	-9.0436
LRRC14	4	0.95062	0.95056	1	16469	0	-9.0439	0.29274	0.29207	1	4558	0	-9.0439
AP1B1	4	0.98732	0.98736	1	18021	0	-9.0443	0.40132	0.4009	1	6367	0	-9.0443
GRIN2C	4	0.78834	0.84813	1	13471	1	-9.045	0.17124	0.17099	1	2810	0	-9.045
ERCC6L	4	0.82611	0.86425	1	13824	1	-9.0452	0.30784	0.30712	1	4811	0	-9.0452
KLHL38	4	0.70455	0.81847	1	12905	1	-9.0458	0.18362	0.1834	1	2977	0	-9.0458
VPS13D	4	0.97768	0.97771	1	17563	0	-9.046	0.24715	0.24672	1	3850	0	-9.046
BBC3	4	0.99099	0.99105	1	18190	0	-9.0464	0.051125	0.050971	1	938	0	-9.0464
DBT	4	0.61828	0.75892	1	11773	2	-9.0465	0.18437	0.18413	1	2988	0	-9.0465
CCBL1	4	0.95601	0.95593	1	16664	0	-9.0467	0.23738	0.23706	1	3703	0	-9.0467
TRIP6	4	0.99817	0.9982	1	18656	0	-9.0468	0.30631	0.30558	1	4790	0	-9.0468
DMRTC1	4	0.96028	0.96019	1	16836	0	-9.0477	0.42803	0.42754	1	6792	0	-9.0477
ZNF114	4	0.96208	0.96199	1	16905	0	-9.0483	0.41401	0.41347	1	6561	0	-9.0483
HLX	4	0.73356	0.82791	1	13084	1	-9.0493	0.032288	0.032332	1	592	1	-9.0493
RPS3	4	0.9953	0.99534	1	18446	0	-9.0497	0.16565	0.1654	1	2741	0	-9.0497
AQP5	4	0.98768	0.9877	1	18041	0	-9.0497	0.19869	0.1984	1	3176	0	-9.0497
SLC38A4	4	0.39826	0.59489	1	9635	1	-9.0502	0.38532	0.38484	1	6109	0	-9.0502
XYLT1	4	0.94915	0.94908	1	16411	0	-9.0503	0.32021	0.3195	1	5027	0	-9.0503
NDUFB9	4	0.99828	0.99829	1	18664	0	-9.0507	0.29274	0.29207	1	4556	0	-9.0507
PTP4A3	4	0.99466	0.99471	1	18407	0	-9.0509	0.28475	0.28412	1	4431	0	-9.0509
GPBAR1	4	0.99127	0.99132	1	18211	0	-9.051	0.24778	0.24737	1	3862	0	-9.051
CT45A6	4	0.53946	0.69865	1	10881	1	-9.0516	0.1783	0.17805	1	2907	0	-9.0516
C4orf46	4	0.082899	0.20904	0.757001	5275	1	-9.0516	0.18937	0.18908	1	3051	0	-9.0516
TPRN	4	0.8784	0.89186	1	14535	1	-9.0516	0.33803	0.33731	1	5310	0	-9.0516
HMGN1	4	0.99674	0.99674	1	18549	0	-9.0517	0.11308	0.11291	1	2065	0	-9.0517
S100A13	4	0.93049	0.93057	1	15761	1	-9.0517	0.28262	0.28206	1	4409	0	-9.0517
TERF1	4	0.40669	0.60102	1	9707	1	-9.0518	0.22904	0.22876	1	3583	0	-9.0518
FSIP1	4	0.63329	0.77066	1	11982	1	-9.0519	0.25015	0.24971	1	3899	0	-9.0519
LRRC7	4	0.99111	0.99116	1	18199	0	-9.0522	0.090564	0.09044	1	1664	0	-9.0522
PPP2R1A	4	0.99681	0.99681	1	18557	0	-9.0525	0.31359	0.31299	1	4903	0	-9.0525
RAPGEFL1	4	0.88448	0.89561	1	14631	1	-9.0526	0.22824	0.22794	1	3564	0	-9.0526
ADIRF	4	0.99586	0.9959	1	18493	0	-9.0526	0.42887	0.4284	1	6797	0	-9.0526
CTAGE15	4	0.98986	0.98988	1	18134	0	-9.0527	0.079209	0.079104	1	1459	0	-9.0527
USPL1	4	0.99213	0.99218	1	18257	0	-9.0531	0.26917	0.26858	1	4198	0	-9.0531
LOC113230	4	0.89817	0.90481	1	14897	1	-9.0535	0.11269	0.11253	1	2058	0	-9.0535
RSF1	4	0.99752	0.99753	1	18599	0	-9.0537	0.095776	0.095658	1	1760	0	-9.0537
SPIRE2	4	0.98768	0.9877	1	18035	0	-9.0543	0.2399	0.23953	1	3748	0	-9.0543
TXNL4B	4	0.77682	0.84365	1	13367	1	-9.0546	0.13022	0.12992	1	2311	0	-9.0546
PDE6G	4	0.98775	0.98777	1	18043	0	-9.0546	0.4003	0.39992	1	6341	0	-9.0546
HTATSF1	4	0.95585	0.95577	1	16655	0	-9.0552	0.18362	0.1834	1	2979	0	-9.0552
KCNJ4	4	0.79346	0.8502	1	13514	1	-9.0553	0.19156	0.19129	1	3083	0	-9.0553
NTHL1	4	0.88852	0.89827	1	14701	1	-9.0555	0.2733	0.27277	1	4258	0	-9.0555
PRKX	4	0.97802	0.97806	1	17576	0	-9.0561	0.016593	0.016986	1	315	1	-9.0561
ZNF506	4	0.75209	0.83448	1	13190	1	-9.0562	0.16606	0.16581	1	2744	0	-9.0562
EIF1	4	0.77428	0.84267	1	13351	1	-9.0564	0.17859	0.17835	1	2914	0	-9.0564
CENPP	4	0.73356	0.82791	1	13082	1	-9.0569	0.081818	0.081772	1	1506	0	-9.0569
SYPL2	4	0.9627	0.96263	1	16939	0	-9.057	0.32311	0.32235	1	5071	0	-9.057
MT1E	4	0.94603	0.94596	1	16304	0	-9.0574	0.13947	0.13923	1	2419	0	-9.0574
EIF4G1	4	0.93509	0.935	1	15909	1	-9.0583	0.16606	0.16581	1	2745	0	-9.0583
ADO	4	0.98611	0.98611	1	17973	0	-9.0585	0.30715	0.30642	1	4793	0	-9.0585
CRX	4	0.80517	0.85509	1	13633	1	-9.0588	0.06725	0.06719	1	1242	0	-9.0588
MOGAT3	4	0.98611	0.98611	1	17974	0	-9.0598	0.066155	0.066042	1	1220	0	-9.0598
BAP1	4	0.9678	0.96776	1	17145	0	-9.0599	0.23466	0.23437	1	3658	0	-9.0599
SLC6A8	4	0.98336	0.98338	1	17836	0	-9.0599	0.24954	0.2491	1	3896	0	-9.0599
PPP1R15B	4	0.99681	0.99681	1	18556	0	-9.06	0.25154	0.2511	1	3917	0	-9.06
TRAPPC6A	4	0.79306	0.85003	1	13509	1	-9.0603	0.041411	0.041337	1	761	1	-9.0603
MTIF3	4	0.9046	0.90935	1	15056	1	-9.0606	0.014313	0.014683	1	276	1	-9.0606
SRSF6	4	0.9983	0.99831	1	18666	0	-9.0606	0.2558	0.25535	1	3985	0	-9.0606
CCDC130	4	0.93665	0.93658	1	15965	1	-9.0611	0.21938	0.21908	1	3445	0	-9.0611
IKBKG	4	0.99248	0.99254	1	18278	0	-9.0615	0.21757	0.21723	1	3418	0	-9.0615
CCDC12	4	0.94639	0.94632	1	16311	0	-9.0619	0.22505	0.22479	1	3521	0	-9.0619
ASF1A	4	0.99683	0.99683	1	18559	0	-9.0622	0.36965	0.36911	1	5831	0	-9.0622
ZNF318	4	0.93509	0.935	1	15907	1	-9.0626	0.073949	0.073862	1	1363	0	-9.0626
GREM1	4	0.17206	0.34512	0.970624	6794	1	-9.0629	0.18978	0.18949	1	3056	0	-9.0629
TBCB	4	0.97663	0.97662	1	17514	0	-9.0633	0.18774	0.18743	1	3031	0	-9.0633
C4A	4	0.98829	0.98831	1	18067	0	-9.0644	0.22166	0.22136	1	3473	0	-9.0644
CLEC18A	4	0.99612	0.99616	1	18510	0	-9.0647	0.20118	0.20084	1	3213	0	-9.0647
TTI2	4	0.98336	0.98338	1	17835	0	-9.0647	0.28835	0.28774	1	4483	0	-9.0647
TRAPPC8	4	0.95042	0.95036	1	16462	0	-9.0648	0.29563	0.29489	1	4603	0	-9.0648
DYNLL1	4	0.1861	0.36526	0.99362	7025	1	-9.0648	0.35911	0.35851	1	5670	0	-9.0648
KANSL3	4	0.94285	0.94275	1	16178	0	-9.0649	0.19295	0.19268	1	3103	0	-9.0649
PLGLB1	4	0.99105	0.9911	1	18195	0	-9.0653	0.2558	0.25535	1	3982	0	-9.0653
TMEM145	4	0.92276	0.92378	1	15553	1	-9.0654	0.42508	0.42457	1	6737	0	-9.0654
PRY	4	0.95665	0.95659	1	16694	0	-9.0655	0.093562	0.093471	1	1716	0	-9.0655
TMEM229A	4	0.98768	0.9877	1	18037	0	-9.066	0.40324	0.40286	1	6395	0	-9.066
NAPG	4	0.99848	0.9985	1	18679	0	-9.0661	0.27906	0.27851	1	4351	0	-9.0661
SLAMF8	4	0.77218	0.84191	1	13330	1	-9.0662	0.17642	0.17619	1	2885	0	-9.0662
CDH19	4	0.63143	0.76924	1	11963	1	-9.0666	0.10237	0.10216	1	1886	0	-9.0666
ZNRD1	4	0.99786	0.99788	1	18630	0	-9.0668	0.24403	0.24362	1	3814	0	-9.0668
LRFN3	4	0.99841	0.99842	1	18673	0	-9.0671	0.027882	0.028036	1	512	1	-9.0671
HOMER3	4	0.99685	0.99685	1	18562	0	-9.0673	0.27906	0.27851	1	4353	0	-9.0673
OR51V1	4	0.93603	0.93593	1	15938	1	-9.0675	0.055226	0.055119	1	1011	0	-9.0675
SLC2A7	4	0.65497	0.78751	1	12281	2	-9.0676	0.02449	0.024721	1	450	1	-9.0676
MEMO1	4	0.65497	0.78751	1	12279	2	-9.0676	0.62411	0.62365	1	10110	0	-9.0676
UTP11L	4	0.99262	0.99268	1	18288	0	-9.0681	0.19629	0.19601	1	3144	0	-9.0681
EID3	4	0.92577	0.92634	1	15633	1	-9.0685	0.2399	0.23953	1	3749	0	-9.0685
GCM1	4	0.90428	0.90912	1	15045	1	-9.0698	0.30858	0.30788	1	4834	0	-9.0698
SSC4D	4	0.99891	0.99889	1	18717	0	-9.0701	0.35211	0.35141	1	5550	0	-9.0701
ZNF566	4	0.78051	0.84508	1	13395	1	-9.0706	0.25913	0.25865	1	4041	0	-9.0706
AFAP1	4	0.92276	0.92378	1	15542	1	-9.0707	0.0093249	0.0098287	0.958362	194	1	-9.0707
YPEL3	4	0.99446	0.9945	1	18390	0	-9.0708	0.19203	0.19177	1	3094	0	-9.0708
TSSK6	4	0.83344	0.86769	1	13928	1	-9.0713	0.18362	0.1834	1	2975	0	-9.0713
TP53I11	4	0.95862	0.95857	1	16764	0	-9.0713	0.24333	0.24294	1	3801	0	-9.0713
NOL9	4	0.94168	0.94161	1	16138	0	-9.0713	0.33055	0.3299	1	5192	0	-9.0713
DDX20	4	0.70856	0.81974	1	12926	1	-9.0714	0.37156	0.37101	1	5868	0	-9.0714
ATP5H	4	0.90812	0.91201	1	15139	1	-9.0715	0.20047	0.20015	1	3204	0	-9.0715
TEX10	4	0.98888	0.98892	1	18093	0	-9.0718	0.28338	0.28282	1	4413	0	-9.0718
HTR1D	4	0.84128	0.87145	1	14011	1	-9.0723	0.22783	0.22752	1	3557	0	-9.0723
WNT3	4	0.89888	0.90529	1	14908	1	-9.0734	0.28607	0.28545	1	4458	0	-9.0734
DMRTB1	4	0.26245	0.46941	1	8241	1	-9.0734	0.36498	0.36443	1	5757	0	-9.0734
VASP	4	0.94951	0.94946	1	16428	0	-9.0735	0.0352	0.035242	1	645	1	-9.0735
TCF24	4	0.72513	0.82509	1	13024	1	-9.0735	0.29133	0.29067	1	4539	0	-9.0735
CYP2U1	4	0.96282	0.96275	1	16942	0	-9.0736	0.33441	0.33372	1	5254	0	-9.0736
ADAP1	4	0.39527	0.59271	1	9606	1	-9.074	0.27392	0.2734	1	4271	0	-9.074
PGRMC2	4	0.873	0.88865	1	14446	1	-9.074	0.27456	0.27401	1	4280	0	-9.074
ZNF202	4	0.93262	0.93254	1	15831	1	-9.0741	0.43253	0.43212	1	6858	0	-9.0741
STXBP3	4	0.94357	0.94348	1	16205	0	-9.0743	0.13531	0.135	1	2369	0	-9.0743
LMNTD2	4	0.99503	0.99507	1	18431	0	-9.0745	0.25359	0.25315	1	3953	0	-9.0745
C1QL2	4	0.98536	0.98535	1	17932	0	-9.0747	0.28177	0.28123	1	4392	0	-9.0747
OR4F4	4	0.97651	0.9765	1	17507	0	-9.0755	0.22624	0.22595	1	3539	0	-9.0755
SYNM	4	0.99009	0.99011	1	18146	0	-9.0756	0.37858	0.37802	1	5982	0	-9.0756
MED14OS	4	0.058512	0.16561	0.670187	4718	1	-9.0759	0.40759	0.4071	1	6463	0	-9.0759
PTPN11	4	0.9046	0.90935	1	15058	1	-9.076	0.22742	0.22713	1	3553	0	-9.076
CBWD2	4	0.91587	0.91802	1	15328	1	-9.0761	0.21178	0.21146	1	3355	0	-9.0761
USP39	4	0.14521	0.3059	0.916982	6373	1	-9.0761	0.22264	0.22235	1	3488	0	-9.0761
TLN1	4	0.99192	0.99199	1	18244	0	-9.0761	0.27029	0.26974	1	4214	0	-9.0761
RASGRP1	4	0.99432	0.99438	1	18382	0	-9.0771	0.061515	0.061342	1	1128	0	-9.0771
E4F1	4	0.98874	0.9888	1	18090	0	-9.0772	0.29058	0.28995	1	4523	0	-9.0772
ARHGAP33	4	0.97224	0.9722	1	17338	0	-9.0776	0.035404	0.035439	1	649	1	-9.0776
PMAIP1	4	0.5771	0.7271	1	11307	1	-9.0777	0.032799	0.032836	1	602	1	-9.0777
ATXN7L3	4	0.98379	0.98378	1	17849	0	-9.0781	0.31005	0.3094	1	4850	0	-9.0781
GHITM	4	0.18275	0.36049	0.987528	6976	1	-9.0788	0.0126	0.012992	0.992892	249	1	-9.0788
QPRT	4	0.59011	0.73706	1	11467	2	-9.0789	0.15026	0.14998	1	2548	0	-9.0789
GDF2	4	0.97637	0.97635	1	17502	0	-9.079	0.092442	0.09233	1	1698	0	-9.079
NPIPA2	4	0.39697	0.59393	1	9619	1	-9.0791	0.34095	0.34022	1	5364	0	-9.0791
FAM25C	4	0.99496	0.995	1	18421	0	-9.0802	0.19156	0.19129	1	3082	0	-9.0802
ZNHIT1	4	0.76468	0.8391	1	13284	1	-9.0809	0.065906	0.065787	1	1215	0	-9.0809
HSDL2	4	0.91151	0.91459	1	15220	1	-9.0811	0.23137	0.23106	1	3612	0	-9.0811
ICAM3	4	0.022146	0.070059	0.460114	2906	1	-9.0813	0.40759	0.4071	1	6471	0	-9.0813
HSP90B1	4	0.93113	0.93114	1	15779	1	-9.0814	0.073281	0.073191	1	1348	0	-9.0814
ABT1	4	0.99833	0.99834	1	18667	0	-9.0814	0.14826	0.14797	1	2527	0	-9.0814
ZNF589	4	0.96074	0.96066	1	16849	0	-9.0814	0.23703	0.23672	1	3702	0	-9.0814
NOTO	4	0.99496	0.995	1	18420	0	-9.0814	0.2543	0.25388	1	3963	0	-9.0814
LENG1	4	0.41665	0.60827	1	9790	1	-9.0819	0.21178	0.21146	1	3353	0	-9.0819
DNAJB1	4	0.99781	0.99782	1	18626	0	-9.0821	0.2627	0.26214	1	4095	0	-9.0821
KCMF1	4	0.99801	0.99802	1	18644	0	-9.0827	0.28475	0.28412	1	4433	0	-9.0827
DUSP11	4	0.91782	0.91958	1	15387	1	-9.0828	0.34573	0.34503	1	5452	0	-9.0828
NPAS4	4	0.89842	0.90498	1	14904	1	-9.0831	0.081818	0.081772	1	1498	0	-9.0831
SPATA20	4	0.99808	0.9981	1	18650	0	-9.0835	0.31217	0.31154	1	4883	0	-9.0835
SPTBN1	4	0.2877	0.50202	1	8648	2	-9.0836	0.27906	0.27851	1	4350	0	-9.0836
SLC25A28	4	0.8813	0.89357	1	14581	1	-9.0841	0.32021	0.3195	1	5028	0	-9.0841
DAPK2	4	0.9537	0.9536	1	16573	0	-9.0842	0.3833	0.38278	1	6071	0	-9.0842
PUS7	4	0.44114	0.62616	1	9979	1	-9.0843	0.030752	0.030833	1	566	1	-9.0843
HTR5A	4	0.96176	0.96168	1	16885	0	-9.0853	0.25844	0.25798	1	4029	0	-9.0853
PLEKHM2	4	0.90213	0.90752	1	14998	1	-9.0857	0.2033	0.20292	1	3242	0	-9.0857
ARMCX1	4	0.89507	0.90266	1	14827	1	-9.0861	0.1044	0.10419	1	1917	0	-9.0861
TXN2	4	0.58116	0.73022	1	11354	1	-9.0868	0.16524	0.16497	1	2733	0	-9.0868
MED4	4	0.98874	0.9888	1	18088	0	-9.0872	0.40495	0.40448	1	6419	0	-9.0872
ANXA9	4	0.8004	0.85307	1	13590	1	-9.0874	0.22824	0.22794	1	3566	0	-9.0874
TEAD2	4	0.5829	0.73149	1	11367	1	-9.0876	0.032544	0.032592	1	597	1	-9.0876
RAB6A	4	0.36102	0.56789	1	9357	2	-9.0876	0.15625	0.15603	1	2616	0	-9.0876
CCDC37	4	0.27132	0.48096	1	8383	1	-9.088	0.38801	0.3875	1	6148	0	-9.088
CCDC155	4	0.99796	0.99798	1	18637	0	-9.0882	0.029061	0.02917	1	535	1	-9.0882
CEP89	4	0.98091	0.98094	1	17713	0	-9.0886	0.091588	0.091454	1	1683	0	-9.0886
AVP	4	0.8258	0.86411	1	13821	1	-9.0896	0.28262	0.28206	1	4403	0	-9.0896
SDS	4	0.99609	0.99612	1	18509	0	-9.0901	0.24778	0.24737	1	3863	0	-9.0901
PPIC	4	0.95779	0.95777	1	16732	0	-9.0901	0.30364	0.30293	1	4733	0	-9.0901
CT47A2	4	0.99376	0.9938	1	18354	0	-9.0903	0.36289	0.36235	1	5726	0	-9.0903
C11orf31	4	0.93049	0.93057	1	15759	1	-9.0908	0.10203	0.10183	1	1878	0	-9.0908
TBCD	4	0.49597	0.66634	1	10443	1	-9.0914	0.16809	0.16782	1	2774	0	-9.0914
LDLRAD2	4	0.68474	0.81104	1	12759	1	-9.0914	0.30631	0.30558	1	4791	0	-9.0914
MLST8	4	0.99881	0.9988	1	18707	0	-9.0914	0.36289	0.36235	1	5718	0	-9.0914
POLR1D	4	0.96011	0.96001	1	16820	0	-9.0916	0.21657	0.21626	1	3410	0	-9.0916
TMEM258	4	0.91987	0.92129	1	15458	1	-9.0917	0.3115	0.31088	1	4871	0	-9.0917
RBBP8NL	4	0.99381	0.99385	1	18357	0	-9.0918	0.17859	0.17835	1	2909	0	-9.0918
TRNT1	4	0.98993	0.98995	1	18137	0	-9.0919	0.01861	0.018959	1	351	1	-9.0919
TMCO3	4	0.95283	0.95271	1	16545	0	-9.0921	0.078839	0.078733	1	1449	0	-9.0921
PDGFB	4	0.9945	0.99455	1	18395	0	-9.0921	0.25992	0.25941	1	4052	0	-9.0921
FRS2	4	0.50558	0.67335	1	10538	2	-9.0922	0.06209	0.061933	1	1148	0	-9.0922
SPAG11A	4	0.97418	0.97411	1	17416	0	-9.0922	0.35521	0.35454	1	5604	0	-9.0922
FAM110A	4	0.72367	0.82462	1	13015	1	-9.0926	0.072018	0.071945	1	1328	0	-9.0926
ECEL1	4	0.95981	0.95972	1	16803	0	-9.0928	0.37858	0.37802	1	5995	0	-9.0928
MASTL	4	0.9795	0.97955	1	17646	0	-9.0942	0.14735	0.14706	1	2513	0	-9.0942
PFDN6	4	0.82749	0.86491	1	13841	1	-9.0945	0.23528	0.23497	1	3668	0	-9.0945
TMEM190	4	0.92884	0.92908	1	15713	1	-9.0946	0.35315	0.35246	1	5560	0	-9.0946
TAF1B	4	0.62631	0.76525	1	11863	1	-9.0954	0.19965	0.19934	1	3191	0	-9.0954
SOX1	4	0.98923	0.98926	1	18106	0	-9.0959	0.04739	0.047177	1	875	1	-9.0959
H3F3B	4	0.99559	0.99562	1	18470	0	-9.0968	0.27029	0.26974	1	4210	0	-9.0968
SF3B1	4	0.99759	0.9976	1	18605	0	-9.0973	0.38015	0.37961	1	6021	0	-9.0973
UFC1	4	0.8576	0.87999	1	14218	1	-9.0975	0.23646	0.23611	1	3687	0	-9.0975
MED7	4	0.92097	0.9222	1	15494	1	-9.0978	0.37597	0.37537	1	5944	0	-9.0978
PDCD11	4	0.97461	0.97456	1	17432	0	-9.0979	0.25081	0.25037	1	3909	0	-9.0979
ASCL3	4	0.91061	0.91389	1	15194	1	-9.098	0.35911	0.35851	1	5673	0	-9.098
PAXBP1	4	0.93971	0.93969	1	16075	0	-9.0982	0.15223	0.15197	1	2570	0	-9.0982
MYEF2	4	0.57847	0.72816	1	11327	1	-9.0982	0.27192	0.27139	1	4241	0	-9.0982
KCNA10	3	0.99323	0.99338	1	18319	0	-9.0988	0.27961	0.27931	1	4356	0	-9.0988
HIPK2	4	0.1137	0.25793	0.847299	5814	1	-9.0989	0.060815	0.060651	1	1117	0	-9.0989
C19orf52	4	0.99565	0.99569	1	18479	0	-9.0993	0.18937	0.18908	1	3048	0	-9.0993
DARS	4	0.8778	0.8915	1	14525	1	-9.0995	0.42622	0.42569	1	6766	0	-9.0995
TUBGCP3	4	0.97941	0.97945	1	17642	0	-9.1002	0.20286	0.20248	1	3239	0	-9.1002
SIRT3	4	0.53805	0.69762	1	10864	1	-9.101	0.37346	0.37289	1	5896	0	-9.101
INPPL1	4	0.96176	0.96168	1	16893	0	-9.1011	0.011146	0.011605	0.98048	225	1	-9.1011
AADACL4	4	0.79755	0.85188	1	13561	1	-9.102	0.43949	0.43904	1	6970	0	-9.102
RHOT1	4	0.99752	0.99753	1	18600	0	-9.1026	0.25992	0.25941	1	4057	0	-9.1026
FOXC2	4	0.78687	0.84756	1	13452	1	-9.1027	0.31954	0.31886	1	5008	0	-9.1027
COMMD5	4	0.9632	0.96313	1	16962	0	-9.1028	0.31005	0.3094	1	4855	0	-9.1028
RPS29	4	0.93847	0.93843	1	16029	0	-9.1029	0.14092	0.14066	1	2434	0	-9.1029
CELSR3	4	0.77122	0.84155	1	13324	1	-9.1031	0.31685	0.31621	1	4958	0	-9.1031
CHAC1	4	0.99702	0.99702	1	18573	0	-9.1032	0.37156	0.37101	1	5856	0	-9.1032
NDUFAB1	4	0.96941	0.96935	1	17206	0	-9.1034	0.26599	0.26544	1	4141	0	-9.1034
IFIT1B	4	0.91151	0.91459	1	15223	1	-9.1046	0.30631	0.30558	1	4788	0	-9.1046
DNM2	4	0.99063	0.99066	1	18166	0	-9.1048	0.14826	0.14797	1	2526	0	-9.1048
RHPN1	4	0.84736	0.87453	1	14093	1	-9.105	0.32904	0.32837	1	5166	0	-9.105
KTI12	4	0.99891	0.99889	1	18718	0	-9.1053	0.28262	0.28206	1	4401	0	-9.1053
AQP11	4	0.20793	0.39595	1	7396	1	-9.1056	0.047693	0.047492	1	880	1	-9.1056
THOC1	4	0.9828	0.98284	1	17799	0	-9.1056	0.19016	0.18986	1	3060	0	-9.1056
POLR1B	4	0.48346	0.65719	1	10331	1	-9.1059	0.073281	0.073191	1	1344	0	-9.1059
CTAGE9	4	0.35527	0.56369	1	9314	2	-9.1059	0.10734	0.10717	1	1972	0	-9.1059
FAM156B	4	0.99843	0.99845	1	18674	0	-9.1059	0.29791	0.2972	1	4643	0	-9.1059
HIST1H2AM	4	0.98237	0.98239	1	17782	0	-9.1059	0.30274	0.30204	1	4723	0	-9.1059
P3H4	4	0.96428	0.96425	1	17003	0	-9.1064	0.032595	0.032637	1	598	1	-9.1064
GAL3ST3	4	0.89171	0.90042	1	14753	1	-9.1064	0.35315	0.35246	1	5566	0	-9.1064
IFFO2	4	0.1078	0.24873	0.833154	5705	2	-9.1066	0.043745	0.043641	1	804	1	-9.1066
MYBL2	4	0.55843	0.71307	1	11088	2	-9.1069	0.12914	0.12883	1	2296	0	-9.1069
EPC1	4	0.89752	0.90437	1	14880	1	-9.1076	0.24551	0.2451	1	3829	0	-9.1076
TRIM58	4	0.082236	0.20794	0.755148	5260	1	-9.1077	0.3188	0.31814	1	5005	0	-9.1077
ZNF138	4	0.45475	0.63616	1	10067	1	-9.1079	0.18937	0.18908	1	3050	0	-9.1079
ANPEP	4	0.7702	0.84115	1	13318	1	-9.108	0.24475	0.24432	1	3826	0	-9.108
NBPF3	4	0.8525	0.87722	1	14149	1	-9.1086	0.16686	0.16659	1	2758	0	-9.1086
PSMD1	4	0.99766	0.99767	1	18609	0	-9.1087	0.18834	0.18804	1	3042	0	-9.1087
DENND5A	4	0.98928	0.98933	1	18110	0	-9.1087	0.31787	0.31723	1	4987	0	-9.1087
CMTR1	4	0.9985	0.99851	1	18680	0	-9.109	0.34327	0.34253	1	5404	0	-9.109
DLGAP1	4	0.92744	0.92779	1	15672	1	-9.109	0.40575	0.40526	1	6444	0	-9.109
MAX	4	0.89775	0.90453	1	14889	1	-9.1092	0.18738	0.18709	1	3023	0	-9.1092
PRND	4	0.39002	0.58886	1	9578	1	-9.1094	0.3833	0.38278	1	6081	0	-9.1094
RPL35A	4	0.91015	0.91354	1	15176	1	-9.1101	0.16329	0.163	1	2714	0	-9.1101
GCC1	4	0.72903	0.82643	1	13050	1	-9.1103	0.4618	0.46131	1	7345	0	-9.1103
CEBPG	4	0.83258	0.86729	1	13915	1	-9.1108	0.025364	0.025612	1	466	1	-9.1108
PTPN23	4	0.98552	0.98552	1	17940	0	-9.1117	0.11392	0.11373	1	2081	0	-9.1117
SLC9A3R2	4	0.015486	0.050487	0.392258	2455	2	-9.1118	0.19574	0.19544	1	3141	0	-9.1118
PLAG1	4	0.90898	0.91265	1	15153	1	-9.1121	0.040751	0.040688	1	749	1	-9.1121
C11orf30	4	0.72134	0.82387	1	13002	1	-9.1123	0.38107	0.38055	1	6035	0	-9.1123
GNPNAT1	4	0.93586	0.93574	1	15931	1	-9.1124	0.079209	0.079104	1	1458	0	-9.1124
CFDP1	4	0.98301	0.98304	1	17813	0	-9.1138	0.37261	0.37205	1	5875	0	-9.1138
RIPPLY2	4	0.84128	0.87145	1	14014	1	-9.114	0.17424	0.17403	1	2858	0	-9.114
GAGE10	4	0.81567	0.85962	1	13727	1	-9.1142	0.48601	0.48553	1	7742	0	-9.1142
RREB1	4	0.89709	0.90405	1	14871	1	-9.1157	0.2684	0.26784	1	4180	0	-9.1157
C9orf69	4	0.86405	0.88353	1	14304	1	-9.1162	0.55506	0.55426	1	8912	0	-9.1162
RBM47	4	0.99344	0.99348	1	18329	0	-9.1166	0.27392	0.2734	1	4265	0	-9.1166
JADE2	4	0.99623	0.99626	1	18515	0	-9.1167	0.37775	0.3772	1	5978	0	-9.1167
ZNHIT6	4	0.92165	0.92278	1	15510	1	-9.1172	0.2627	0.26214	1	4090	0	-9.1172
PRC1	4	0.93242	0.93234	1	15822	1	-9.1176	0.21657	0.21626	1	3409	0	-9.1176
GSS	4	0.59236	0.73882	1	11491	1	-9.118	0.21125	0.21096	1	3345	0	-9.118
CT47A11	4	0.98329	0.98331	1	17830	0	-9.118	0.21604	0.21574	1	3407	0	-9.118
SGMS2	4	0.95683	0.95677	1	16697	0	-9.1185	0.26126	0.26071	1	4072	0	-9.1185
SOGA3	4	0.96994	0.96988	1	17233	0	-9.1186	0.31685	0.31621	1	4953	0	-9.1186
OPN1MW2	4	0.077162	0.19966	0.736713	5175	1	-9.119	0.30364	0.30293	1	4745	0	-9.119
GPBP1L1	4	0.82897	0.86556	1	13872	1	-9.1192	0.011509	0.011942	0.988063	230	1	-9.1192
FAM83A	4	0.99001	0.99002	1	18142	0	-9.1197	0.20239	0.20204	1	3232	0	-9.1197
CCDC8	4	0.97451	0.97445	1	17426	0	-9.1197	0.33055	0.3299	1	5195	0	-9.1197
SPATA13	4	0.82696	0.86467	1	13831	1	-9.1198	0.48731	0.48679	1	7762	0	-9.1198
RENBP	4	0.99399	0.99405	1	18362	0	-9.1201	0.25844	0.25798	1	4028	0	-9.1201
CALY	4	0.025004	0.078215	0.482097	3100	1	-9.1203	0.29563	0.29489	1	4600	0	-9.1203
C7	4	0.97451	0.97445	1	17427	0	-9.1208	0.32976	0.32911	1	5183	0	-9.1208
MRPL45	4	0.71767	0.82265	1	12976	1	-9.1214	0.033362	0.03341	1	612	1	-9.1214
ASCL4	4	0.92058	0.92187	1	15484	1	-9.1214	0.38215	0.38163	1	6049	0	-9.1214
WDR72	4	0.76657	0.83983	1	13294	1	-9.1214	0.44968	0.44923	1	7139	0	-9.1214
OR2M2	4	0.97031	0.97024	1	17247	0	-9.1215	0.16741	0.16713	1	2764	0	-9.1215
SSX5	4	0.90582	0.91027	1	15084	1	-9.1219	0.19965	0.19934	1	3194	0	-9.1219
TFB2M	4	0.9891	0.98915	1	18099	0	-9.1222	0.17739	0.17714	1	2892	0	-9.1222
DMPK	4	0.96561	0.96554	1	17051	0	-9.1224	0.17028	0.17002	1	2799	0	-9.1224
NUDT9	4	0.93827	0.93823	1	16019	0	-9.1225	0.23528	0.23497	1	3666	0	-9.1225
PSG4	4	0.3534	0.56239	1	9296	1	-9.1227	0.024541	0.024769	1	451	1	-9.1227
URB2	4	0.98154	0.98158	1	17747	0	-9.1232	0.20195	0.20159	1	3224	0	-9.1232
CCNC	4	0.98942	0.98945	1	18116	0	-9.1237	0.32976	0.32911	1	5182	0	-9.1237
SEC22B	4	0.91544	0.91768	1	15321	1	-9.1239	0.14982	0.14954	1	2542	0	-9.1239
OSBPL8	4	0.95713	0.95709	1	16707	0	-9.1253	0.22904	0.22876	1	3573	0	-9.1253
FAM173B	4	0.99766	0.99767	1	18610	0	-9.1255	0.2971	0.29638	1	4626	0	-9.1255
OSBPL5	4	0.65438	0.78706	1	12271	2	-9.1261	0.43253	0.43212	1	6859	0	-9.1261
CXorf21	4	0.95981	0.95972	1	16811	0	-9.1263	0.48291	0.48243	1	7705	0	-9.1263
PTCD1	4	0.98636	0.98635	1	17991	0	-9.1266	0.21044	0.2101	1	3331	0	-9.1266
BABAM1	4	0.953	0.95288	1	16553	0	-9.1274	0.36599	0.36544	1	5775	0	-9.1274
COLEC10	4	0.88763	0.8977	1	14686	1	-9.128	0.33959	0.33889	1	5341	0	-9.128
PLEKHF2	4	0.012185	0.04033	0.354571	2172	1	-9.1282	0.06209	0.061933	1	1142	0	-9.1282
RAB4B	4	0.98628	0.98628	1	17989	0	-9.1285	0.075087	0.074998	1	1385	0	-9.1285
TOLLIP	4	0.99224	0.9923	1	18263	0	-9.1285	0.25154	0.2511	1	3915	0	-9.1285
NCAPD2	4	0.99821	0.99823	1	18660	0	-9.1292	0.14251	0.14221	1	2451	0	-9.1292
TAB1	4	0.97018	0.97012	1	17241	0	-9.1294	0.17642	0.17619	1	2880	0	-9.1294
XCL2	4	0.99367	0.9937	1	18348	0	-9.1294	0.18834	0.18804	1	3035	0	-9.1294
MLN	4	0.86436	0.8837	1	14308	1	-9.1298	0.361	0.36041	1	5693	0	-9.1298
ABCE1	4	0.99854	0.99854	1	18684	0	-9.1302	0.13736	0.13703	1	2395	0	-9.1302
CTAG1A	4	0.99462	0.99467	1	18400	0	-9.1306	0.26599	0.26544	1	4154	0	-9.1306
RARS	4	0.9811	0.98112	1	17723	0	-9.1311	0.17642	0.17619	1	2881	0	-9.1311
BTG4	4	0.67063	0.79997	1	12540	2	-9.1315	0.021553	0.021834	1	397	1	-9.1315
MST1R	4	0.9026	0.90787	1	15008	1	-9.1318	0.23646	0.23611	1	3690	0	-9.1318
C17orf67	4	0.99033	0.99036	1	18160	0	-9.132	0.24954	0.2491	1	3892	0	-9.132
N6AMT2	4	0.80714	0.85591	1	13653	1	-9.132	0.361	0.36041	1	5694	0	-9.132
ZWINT	4	0.96968	0.96963	1	17221	0	-9.1325	0.2543	0.25388	1	3961	0	-9.1325
FAM53C	4	0.97165	0.97162	1	17312	0	-9.1328	0.019024	0.019357	1	358	1	-9.1328
FAT3	4	0.85539	0.87877	1	14181	1	-9.133	0.34418	0.34348	1	5422	0	-9.133
WARS	4	0.61718	0.75803	1	11759	2	-9.1334	0.076545	0.076462	1	1409	0	-9.1334
SYNE2	4	0.66503	0.79554	1	12448	2	-9.1337	0.33529	0.33459	1	5272	0	-9.1337
ARF4	4	0.99854	0.99854	1	18683	0	-9.1337	0.34721	0.34647	1	5470	0	-9.1337
PARVA	4	0.99592	0.99596	1	18501	0	-9.134	0.23936	0.23902	1	3737	0	-9.134
GEMIN2	4	0.97886	0.9789	1	17619	0	-9.134	0.28262	0.28206	1	4408	0	-9.134
SGTA	4	0.32009	0.53839	1	9098	1	-9.1341	0.097015	0.096877	1	1782	0	-9.1341
COL14A1	4	0.97886	0.9789	1	17622	0	-9.1341	0.25291	0.25248	1	3945	0	-9.1341
CA1	4	0.97592	0.97589	1	17479	0	-9.1342	0.30784	0.30712	1	4818	0	-9.1342
B3GNT2	4	0.8738	0.88911	1	14460	1	-9.1346	0.31787	0.31723	1	4992	0	-9.1346
LOC388849	4	0.98552	0.98552	1	17941	0	-9.1348	0.099974	0.099787	1	1838	0	-9.1348
DIS3	4	0.89556	0.903	1	14837	1	-9.1348	0.25913	0.25865	1	4037	0	-9.1348
PAK1IP1	4	0.96011	0.96001	1	16824	0	-9.135	0.35421	0.35355	1	5586	0	-9.135
GZMA	4	0.99681	0.99681	1	18555	0	-9.1361	0.24175	0.24139	1	3776	0	-9.1361
TEX43	4	0.9784	0.97844	1	17593	0	-9.1361	0.25844	0.25798	1	4026	0	-9.1361
SNRPE	4	0.84854	0.87515	1	14108	1	-9.1366	0.11688	0.11662	1	2131	0	-9.1366
NCOA2	4	0.87535	0.89001	1	14479	1	-9.137	0.015194	0.015581	1	293	1	-9.137
NCKIPSD	4	0.9803	0.98035	1	17682	0	-9.1372	0.30364	0.30293	1	4735	0	-9.1372
BARHL1	4	0.97057	0.97051	1	17263	0	-9.1388	0.49674	0.49617	1	7933	0	-9.1388
PPP1R3D	4	0.2746	0.48518	1	8431	1	-9.1397	0.41123	0.41071	1	6528	0	-9.1397
TIE1	4	0.81002	0.85716	1	13675	1	-9.1399	0.0081791	0.0086927	0.954639	173	1	-9.1399
NSRP1	4	0.73759	0.82931	1	13107	1	-9.1399	0.15063	0.15037	1	2553	0	-9.1399
KREMEN1	4	0.58854	0.73587	1	11451	1	-9.1399	0.39116	0.39066	1	6194	0	-9.1399
SPRR1B	4	0.98121	0.98124	1	17729	0	-9.1401	0.00049793	0.00095446	0.556639	31	1	-9.1401
FNDC5	4	0.99458	0.99462	1	18399	0	-9.1401	0.22682	0.22652	1	3547	0	-9.1401
NDST4	4	0.45424	0.63575	1	10065	1	-9.1403	0.26724	0.26668	1	4170	0	-9.1403
KATNAL2	4	0.96728	0.96722	1	17117	0	-9.1406	0.066703	0.066608	1	1231	0	-9.1406
FKRP	4	0.63675	0.77333	1	12033	1	-9.1406	0.078346	0.078246	1	1442	0	-9.1406
ZNF785	4	0.94563	0.94555	1	16286	0	-9.1408	0.32727	0.32656	1	5140	0	-9.1408
ZNF283	4	0.97811	0.97816	1	17583	0	-9.1412	0.30048	0.29981	1	4692	0	-9.1412
CLSPN	4	0.88379	0.89517	1	14617	1	-9.1417	0.18232	0.1821	1	2957	0	-9.1417
DNAH17	4	0.79346	0.8502	1	13517	1	-9.1422	0.23738	0.23706	1	3706	0	-9.1422
2023-09-05	4	0.95251	0.95239	1	16532	0	-9.1423	0.2061	0.20577	1	3276	0	-9.1423
USP1	4	0.8991	0.90543	1	14917	1	-9.1426	0.33055	0.3299	1	5184	0	-9.1426
AKAP11	4	0.98917	0.98921	1	18101	0	-9.1427	0.34418	0.34348	1	5419	0	-9.1427
MIS18BP1	4	0.98	0.98007	1	17670	0	-9.143	0.23787	0.23752	1	3718	0	-9.143
MYO1F	4	0.81777	0.86052	1	13743	1	-9.143	0.34643	0.3457	1	5457	0	-9.143
ZNF543	4	0.91756	0.9194	1	15383	1	-9.1434	0.20009	0.19978	1	3200	0	-9.1434
SIGLEC15	4	0.89933	0.9056	1	14922	1	-9.1434	0.45254	0.45203	1	7185	0	-9.1434
RELL2	4	0.96714	0.96708	1	17113	0	-9.1442	0.22624	0.22595	1	3535	0	-9.1442
AES	4	0.23768	0.43659	1	7859	1	-9.1442	0.33268	0.33201	1	5223	0	-9.1442
GLIS2	4	0.91086	0.91409	1	15197	1	-9.1442	0.37938	0.37883	1	6012	0	-9.1442
PLEC	4	0.97373	0.97366	1	17394	0	-9.1447	0.22031	0.22	1	3458	0	-9.1447
ASPM	4	0.98121	0.98124	1	17730	0	-9.1448	0.33268	0.33201	1	5229	0	-9.1448
C11orf57	4	0.98928	0.98933	1	18108	0	-9.1448	0.34805	0.34734	1	5485	0	-9.1448
SLC17A3	4	0.91264	0.91549	1	15258	1	-9.1459	0.14437	0.1441	1	2476	0	-9.1459
TP53TG3B	4	0.99794	0.99796	1	18634	0	-9.1471	0.42622	0.42569	1	6761	0	-9.1471
TMEM219	4	0.68093	0.80803	1	12694	2	-9.1471	0.43518	0.43477	1	6918	0	-9.1471
ZNF623	4	0.9857	0.9857	1	17953	0	-9.1486	0.3769	0.37633	1	5965	0	-9.1486
CD68	4	0.99755	0.99755	1	18601	0	-9.1492	0.29489	0.29416	1	4597	0	-9.1492
AMD1	4	0.97744	0.97746	1	17546	0	-9.1493	0.2399	0.23953	1	3750	0	-9.1493
NONO	4	0.99069	0.99073	1	18170	0	-9.1494	0.39424	0.39379	1	6249	0	-9.1494
RGPD1	4	0.66711	0.79717	1	12489	1	-9.1496	0.012289	0.012691	0.992892	243	1	-9.1496
PPEF2	4	0.98416	0.98417	1	17866	0	-9.1498	0.39424	0.39379	1	6247	0	-9.1498
CRAMP1L	4	0.99367	0.9937	1	18346	0	-9.1501	0.22552	0.22525	1	3527	0	-9.1501
PLD1	4	0.98775	0.98777	1	18047	0	-9.1501	0.44593	0.44546	1	7086	0	-9.1501
RDM1	4	0.97768	0.97771	1	17562	0	-9.1504	0.27392	0.2734	1	4266	0	-9.1504
EME2	4	0.99905	0.99904	1	18733	0	-9.1509	0.36809	0.36753	1	5802	0	-9.1509
SV2B	4	0.97018	0.97012	1	17239	0	-9.1514	0.34166	0.34094	1	5378	0	-9.1514
UBFD1	4	0.99616	0.99619	1	18514	0	-9.1516	0.38215	0.38163	1	6056	0	-9.1516
LINC01272	4	0.91756	0.9194	1	15380	1	-9.1517	0.15466	0.15442	1	2601	0	-9.1517
FBXO47	4	0.96192	0.96183	1	16900	0	-9.1519	0.21263	0.21234	1	3367	0	-9.1519
PTK6	4	0.98154	0.98158	1	17746	0	-9.1525	0.123	0.12271	1	2217	0	-9.1525
ZCCHC3	4	0.98312	0.98315	1	17821	0	-9.1525	0.28538	0.28476	1	4444	0	-9.1525
C1orf131	4	0.94091	0.94084	1	16115	0	-9.153	0.14332	0.14304	1	2464	0	-9.153
METTL2B	4	0.9966	0.99661	1	18539	0	-9.153	0.25844	0.25798	1	4031	0	-9.153
WNT10A	4	0.74035	0.83025	1	13117	1	-9.1533	0.34166	0.34094	1	5372	0	-9.1533
AGAP11	4	0.93971	0.93969	1	16068	0	-9.1534	0.2627	0.26214	1	4096	0	-9.1534
ERGIC1	4	0.91151	0.91459	1	15226	1	-9.1534	0.43518	0.43477	1	6915	0	-9.1534
ABCA9	4	0.40391	0.59899	1	9681	2	-9.1536	0.35421	0.35355	1	5584	0	-9.1536
CCDC102A	4	0.99542	0.99546	1	18456	0	-9.1543	0.22318	0.22292	1	3495	0	-9.1543
GAPDHS	4	0.097112	0.23184	0.801734	5523	1	-9.155	0.039683	0.039649	1	728	1	-9.155
DCP1A	4	0.95116	0.95109	1	16483	0	-9.1556	0.047087	0.046878	1	870	1	-9.1556
C2orf70	4	0.99349	0.99352	1	18336	0	-9.1557	0.38801	0.3875	1	6147	0	-9.1557
DUSP19	4	0.89609	0.90335	1	14846	1	-9.1567	0.089147	0.089024	1	1637	0	-9.1567
APELA	4	0.87076	0.88736	1	14403	1	-9.1569	0.21178	0.21146	1	3347	0	-9.1569
ANKRD13A	4	0.48141	0.65569	1	10310	1	-9.157	0.3115	0.31088	1	4874	0	-9.157
FOXL1	4	0.99272	0.99277	1	18292	0	-9.1571	0.2033	0.20292	1	3241	0	-9.1571
PTGES2	4	0.38397	0.58449	1	9539	1	-9.1581	0.34965	0.34894	1	5507	0	-9.1581
HSPB6	4	0.99332	0.99335	1	18324	0	-9.1583	0.32466	0.32392	1	5098	0	-9.1583
HSD17B10	4	0.30699	0.52616	1	8960	1	-9.1588	0.10707	0.1069	1	1967	0	-9.1588
THRSP	4	0.31724	0.53641	1	9069	2	-9.1588	0.37775	0.3772	1	5971	0	-9.1588
ALKBH7	4	0.94341	0.94332	1	16195	0	-9.1589	0.32559	0.32487	1	5114	0	-9.1589
ANAPC10	4	0.57033	0.72202	1	11246	2	-9.1593	0.015764	0.016162	1	302	1	-9.1593
MTFMT	4	0.99321	0.99325	1	18318	0	-9.1593	0.34166	0.34094	1	5376	0	-9.1593
UBE2N	4	0.98857	0.98862	1	18082	0	-9.1593	0.44486	0.44439	1	7061	0	-9.1593
TRIB2	4	0.97249	0.97245	1	17344	0	-9.1594	0.39835	0.39793	1	6318	0	-9.1594
C17orf50	4	0.99474	0.99479	1	18411	0	-9.1601	0.38935	0.38886	1	6164	0	-9.1601
CCDC114	4	0.98527	0.98528	1	17930	0	-9.1602	0.31553	0.31489	1	4936	0	-9.1602
ELP4	4	0.98739	0.98742	1	18026	0	-9.1604	0.20429	0.20392	1	3254	0	-9.1604
C21orf59	4	0.67213	0.80115	1	12562	1	-9.1608	0.27773	0.27715	1	4333	0	-9.1608
TRIM49	4	0.9918	0.99187	1	18235	0	-9.161	0.11528	0.11503	1	2110	0	-9.161
SIRT2	4	0.99552	0.99556	1	18467	0	-9.1611	0.031213	0.031294	1	573	1	-9.1611
UQCRB	4	0.97698	0.97701	1	17531	0	-9.1615	0.39018	0.38968	1	6187	0	-9.1615
EIF3L	4	0.95967	0.95958	1	16793	0	-9.1617	0.21757	0.21723	1	3422	0	-9.1617
KLHL21	4	0.35886	0.56636	1	9345	1	-9.1626	0.084887	0.084795	1	1560	0	-9.1626
KRTAP9-1	4	0.99173	0.99179	1	18230	0	-9.1626	0.22988	0.22959	1	3589	0	-9.1626
MAD2L2	4	0.86462	0.88384	1	14312	1	-9.1628	0.10977	0.10959	1	2012	0	-9.1628
ACTBL2	4	0.84764	0.87469	1	14098	1	-9.1629	0.30274	0.30204	1	4727	0	-9.1629
OR5K1	4	0.83766	0.86969	1	13974	1	-9.1631	0.51274	0.51199	1	8192	0	-9.1631
C6orf52	4	0.88882	0.89844	1	14706	1	-9.1636	0.027625	0.027802	1	508	1	-9.1636
GRWD1	4	0.89684	0.90388	1	14866	1	-9.164	0.4003	0.39992	1	6340	0	-9.164
ACOXL	4	0.99577	0.9958	1	18486	0	-9.1641	0.31525	0.31463	1	4935	0	-9.1641
CLDN15	4	0.82806	0.86516	1	13856	1	-9.1645	0.077409	0.077318	1	1426	0	-9.1645
RERE	4	0.75541	0.83566	1	13218	1	-9.1645	0.23466	0.23437	1	3660	0	-9.1645
SMN1	4	0.44541	0.62927	1	10003	2	-9.1648	0.4547	0.4542	1	7227	0	-9.1648
WDR82	4	0.97684	0.97684	1	17526	0	-9.1653	0.10068	0.10046	1	1850	0	-9.1653
CANX	4	0.61178	0.75379	1	11690	1	-9.1656	0.28039	0.27985	1	4373	0	-9.1656
KISS1	4	0.85417	0.87811	1	14168	1	-9.1656	0.30858	0.30788	1	4837	0	-9.1656
CLCC1	4	0.9851	0.98512	1	17920	0	-9.1658	0.26755	0.26701	1	4175	0	-9.1658
TMSB4X	4	0.98036	0.9804	1	17685	0	-9.1661	0.14766	0.14737	1	2519	0	-9.1661
TAGAP	4	0.87749	0.89132	1	14514	1	-9.1664	0.32559	0.32487	1	5118	0	-9.1664
KRT34	4	0.88913	0.89865	1	14707	1	-9.1665	0.50501	0.50438	1	8076	0	-9.1665
DBH	4	0.63075	0.76872	1	11940	1	-9.1673	0.43949	0.43904	1	6977	0	-9.1673
BTNL10	4	0.96117	0.96107	1	16859	0	-9.1674	0.35617	0.35552	1	5616	0	-9.1674
GEMIN6	4	0.96208	0.96199	1	16903	0	-9.1677	0.18275	0.18252	1	2961	0	-9.1677
SPTBN5	4	0.71948	0.82326	1	12987	1	-9.1684	0.35617	0.35552	1	5619	0	-9.1684
MLC1	4	0.72833	0.82617	1	13043	1	-9.1689	0.33055	0.3299	1	5187	0	-9.1689
MYO1H	4	0.83371	0.86782	1	13930	1	-9.1689	0.36893	0.36838	1	5823	0	-9.1689
JUNB	4	0.95649	0.95641	1	16682	0	-9.1702	0.29133	0.29067	1	4535	0	-9.1702
CHRNB1	4	0.96994	0.96988	1	17230	0	-9.1704	0.26126	0.26071	1	4074	0	-9.1704
PHF23	4	0.91442	0.91686	1	15305	1	-9.1704	0.41401	0.41347	1	6570	0	-9.1704
IL17D	4	0.96682	0.96677	1	17103	0	-9.1705	0.31954	0.31886	1	5015	0	-9.1705
LGI4	4	0.95941	0.95932	1	16786	0	-9.1711	0.058462	0.058356	1	1071	0	-9.1711
FOXJ2	4	0.90898	0.91265	1	15156	1	-9.1714	0.098083	0.097908	1	1804	0	-9.1714
COX6B1	4	0.95813	0.95808	1	16746	0	-9.1722	0.070778	0.070693	1	1308	0	-9.1722
AMY1C	4	0.75131	0.8342	1	13187	1	-9.1727	0.35315	0.35246	1	5558	0	-9.1727
CCDC142	4	0.98177	0.9818	1	17757	0	-9.1728	0.44048	0.44006	1	6991	0	-9.1728
TFRC	4	0.86114	0.88192	1	14262	1	-9.1731	0.32466	0.32392	1	5103	0	-9.1731
ADAT1	4	0.3297	0.54534	1	9148	2	-9.1732	0.53419	0.53342	1	8547	0	-9.1732
B4GALT7	4	0.96413	0.96411	1	16997	0	-9.1734	0.39611	0.39567	1	6281	0	-9.1734
GBP2	4	0.97102	0.97098	1	17280	0	-9.1736	0.018559	0.018909	1	350	1	-9.1736
LYL1	4	0.83287	0.86743	1	13919	1	-9.1736	0.27773	0.27715	1	4325	0	-9.1736
CORT	4	0.91303	0.91577	1	15264	1	-9.1737	0.22264	0.22235	1	3490	0	-9.1737
GPSM2	4	0.97975	0.97981	1	17652	0	-9.1741	0.32272	0.32197	1	5061	0	-9.1741
APC	4	0.56252	0.71617	1	11134	1	-9.1743	0.33441	0.33372	1	5260	0	-9.1743
TBX10	4	0.99794	0.99796	1	18635	0	-9.1746	0.35617	0.35552	1	5613	0	-9.1746
PSORS1C2	4	0.94639	0.94632	1	16312	0	-9.175	0.25844	0.25798	1	4035	0	-9.175
LOC100506388	4	0.80117	0.8534	1	13596	1	-9.1752	0.37425	0.37371	1	5914	0	-9.1752
SMOX	4	0.67417	0.80276	1	12589	1	-9.1754	0.35911	0.35851	1	5672	0	-9.1754
MORN5	4	0.35442	0.56311	1	9307	1	-9.1754	0.36192	0.36136	1	5708	0	-9.1754
HIST2H2AB	4	0.97898	0.97903	1	17625	0	-9.1754	0.37858	0.37802	1	5993	0	-9.1754
TMEM238	4	0.9915	0.99155	1	18219	0	-9.1767	0.058162	0.058058	1	1067	0	-9.1767
FAM107A	4	0.48112	0.65549	1	10308	1	-9.1769	0.024284	0.024535	1	446	1	-9.1769
SEZ6L	4	0.9627	0.96263	1	16937	0	-9.1769	0.36709	0.36654	1	5789	0	-9.1769
PRMT7	4	0.98336	0.98338	1	17834	0	-9.177	0.32108	0.32036	1	5040	0	-9.177
CDK12	4	0.94069	0.94062	1	16103	0	-9.1772	0.26064	0.2601	1	4063	0	-9.1772
UBE2E3	4	0.80902	0.85672	1	13669	1	-9.1774	0.80507	0.80469	1	13236	0	-9.1774
MAK16	4	0.96444	0.9644	1	17010	0	-9.1776	0.27773	0.27715	1	4324	0	-9.1776
BTF3L4	4	0.9966	0.99661	1	18540	0	-9.1776	0.42984	0.4294	1	6815	0	-9.1776
RCC1	4	0.97057	0.97051	1	17259	0	-9.178	0.18738	0.18709	1	3024	0	-9.178
CFAP74	4	0.99757	0.99758	1	18604	0	-9.178	0.35521	0.35454	1	5594	0	-9.178
RTKN2	4	0.93094	0.93096	1	15772	1	-9.1785	0.026341	0.026537	1	483	1	-9.1785
COMT	4	0.89933	0.9056	1	14921	1	-9.1788	0.30134	0.30065	1	4705	0	-9.1788
WDR93	4	0.97802	0.97806	1	17578	0	-9.179	0.3188	0.31814	1	5002	0	-9.179
URB1	4	0.99202	0.99209	1	18249	0	-9.179	0.4479	0.44743	1	7113	0	-9.179
IGSF6	4	0.47248	0.64915	1	10228	1	-9.1796	0.20846	0.20811	1	3302	0	-9.1796
TPSG1	4	0.99697	0.99697	1	18570	0	-9.1796	0.46843	0.46793	1	7444	0	-9.1796
WDR55	4	0.99846	0.99848	1	18678	0	-9.1805	0.51274	0.51199	1	8196	0	-9.1805
CNBD1	4	0.92767	0.928	1	15685	1	-9.1809	0.41974	0.4192	1	6660	0	-9.1809
IL6R	4	0.64656	0.78103	1	12163	1	-9.181	0.059164	0.05906	1	1084	0	-9.181
DSN1	4	0.98132	0.98135	1	17731	0	-9.1812	0.28262	0.28206	1	4410	0	-9.1812
ID2	4	0.99704	0.99704	1	18574	0	-9.1814	0.25992	0.25941	1	4049	0	-9.1814
AAAS	4	0.71948	0.82326	1	12988	1	-9.182	0.2684	0.26784	1	4184	0	-9.182
LATS2	4	0.98942	0.98945	1	18115	0	-9.1825	0.42274	0.42222	1	6710	0	-9.1825
PTPN21	4	0.99224	0.9923	1	18264	0	-9.1827	0.32727	0.32656	1	5136	0	-9.1827
CMPK1	4	0.50153	0.67036	1	10499	1	-9.1829	0.28607	0.28545	1	4457	0	-9.1829
CCDC183	4	0.9945	0.99455	1	18392	0	-9.183	0.41401	0.41347	1	6568	0	-9.183
MED24	4	0.92744	0.92779	1	15673	1	-9.1832	0.071274	0.071192	1	1315	0	-9.1832
CTDP1	4	0.99016	0.99017	1	18148	0	-9.1833	0.12914	0.12883	1	2295	0	-9.1833
NPTX1	4	0.99538	0.99541	1	18454	0	-9.1835	0.2558	0.25535	1	3987	0	-9.1835
NCAPH2	4	0.9953	0.99534	1	18448	0	-9.1836	0.28338	0.28282	1	4416	0	-9.1836
LAMA1	4	0.85191	0.87692	1	14140	1	-9.1837	0.11025	0.11005	1	2021	0	-9.1837
CCDC168	4	0.56157	0.71546	1	11120	1	-9.1841	0.22166	0.22136	1	3474	0	-9.1841
NRF1	4	0.93175	0.93171	1	15796	1	-9.1851	0.19669	0.19642	1	3150	0	-9.1851
CSGALNACT2	4	0.96883	0.96877	1	17185	0	-9.1857	0.20082	0.2005	1	3208	0	-9.1857
MYBPHL	4	0.8258	0.86411	1	13817	1	-9.1857	0.27456	0.27401	1	4281	0	-9.1857
DPM3	4	0.93705	0.937	1	15987	1	-9.1862	0.48601	0.48553	1	7753	0	-9.1862
TWF1	4	0.8004	0.85307	1	13588	1	-9.1863	0.37425	0.37371	1	5906	0	-9.1863
HIST1H2BN	4	0.51176	0.67784	1	10601	1	-9.1865	0.42274	0.42222	1	6699	0	-9.1865
CBWD3	3	0.66486	0.72918	1	12441	1	-9.1869	0.33425	0.33408	1	5246	0	-9.1869
PANK4	4	0.57847	0.72816	1	11328	1	-9.1869	0.35421	0.35355	1	5573	0	-9.1869
ZNF282	3	0.95662	0.95692	1	16686	0	-9.1869	0.3578	0.35776	1	5643	0	-9.1869
RNF39	3	0.85386	0.85502	1	14164	1	-9.1869	0.40897	0.40916	1	6486	0	-9.1869
CDC123	4	0.93603	0.93593	1	15942	1	-9.1872	0.35421	0.35355	1	5577	0	-9.1872
SMAD5	4	0.81405	0.85893	1	13717	1	-9.1874	0.40862	0.4081	1	6477	0	-9.1874
PCDHGA4	4	0.99586	0.9959	1	18496	0	-9.1877	0.26522	0.26466	1	4133	0	-9.1877
CAPNS2	4	0.79662	0.8515	1	13543	1	-9.1877	0.36289	0.36235	1	5729	0	-9.1877
POTEB2	4	0.93925	0.93921	1	16058	0	-9.1879	0.20118	0.20084	1	3214	0	-9.1879
FOLH1	4	0.90373	0.90872	1	15032	1	-9.1879	0.25771	0.25725	1	4014	0	-9.1879
FOXL2NB	4	0.49173	0.66326	1	10399	1	-9.1881	0.37156	0.37101	1	5855	0	-9.1881
C6orf141	4	0.98069	0.98073	1	17699	0	-9.1883	0.31359	0.31299	1	4906	0	-9.1883
GBP6	4	0.95522	0.95511	1	16637	0	-9.1887	0.27192	0.27139	1	4236	0	-9.1887
TMEM110	4	0.93806	0.93801	1	16016	0	-9.1887	0.3509	0.35022	1	5516	0	-9.1887
FOXD4L6	4	0.97299	0.97294	1	17371	0	-9.1891	0.17392	0.1737	1	2848	0	-9.1891
SAA2	4	0.99198	0.99204	1	18246	0	-9.1894	0.23272	0.23243	1	3630	0	-9.1894
CXorf40A	4	0.92058	0.92187	1	15480	1	-9.1896	0.17986	0.1796	1	2926	0	-9.1896
NOL6	4	0.97975	0.97981	1	17658	0	-9.1896	0.18536	0.18511	1	2995	0	-9.1896
DDX27	4	0.99207	0.99213	1	18255	0	-9.1899	0.22123	0.22091	1	3470	0	-9.1899
ZNF251	4	0.995	0.99503	1	18427	0	-9.1899	0.33608	0.33539	1	5277	0	-9.1899
WDR63	4	0.90757	0.91161	1	15119	1	-9.1904	0.31431	0.31366	1	4913	0	-9.1904
HELLS	4	0.6179	0.7586	1	11766	1	-9.1905	0.3509	0.35022	1	5531	0	-9.1905
HIST2H2AA4	3	0.84786	0.84969	1	14099	1	-9.1906	0.16082	0.16031	1	2679	0	-9.1906
[truncated: 17,114 more rows]
