# Supplementary material for: MYADM binds human parechovirus 1 and is essential for viral entry
Source: Nat Commun. 2024 Apr 24;15:3469. doi: 10.1038/s41467-024-47825-0 (PMC11043367; doi:10.1038/s41467-024-47825-0)
Supplement: Supplementary file 6 — Source Data [file 41467_2024_47825_MOESM6_ESM.xlsx]

## Sheet: Figure 1
Figure 1b
		HT29-DKO WT				HT29-DKO ∆MYADM				HT29-DKO ∆MYADM + MYADM-HA				HuTu80 WT				HuTu80 ∆MYADM				HuTu80 ∆MYADM + MYADM-HA				No virus control
	1	300	210	260	290	220	240	220	160	260	270	260	280	220	220	210	210	200	250	230	210	290	240	220	200	160	170	150
	2	330	310	310	350	260	310	220	240	450	430	410	360	200	380	260	300	280	280	250	190	260	310	330	350	150	160	140
	4	1880	2040	2390	2450	240	210	310	310	4730	5130	6610	6510	2070	1670	2150	2370	180	180	260	260	3340	3680	4000	4250	160	150	180
	6	157000	107000	135000	82200	290	290	280	320	178000	127000	151000	101000	43400	51800	73200	49500	240	300	180	270	94700	78000	89300	119000	190	180	180
	8	2430000	2090000	2530000	1970000	310	290	320	210	3900000	4900000	4160000	4570000	1210000	892000	1110000	1020000	270	250	260	230	2910000	2570000	3330000	3210000	120	190	150
	10	11800000	12800000	12600000	12100000	260	300	340	310	16300000	14700000	14700000	15200000	3530000	4080000	3840000	4810000	270	300	250	250	7910000	6450000	7560000	8020000	150	140	170
	24	19500000	16100000	12700000	17900000	320	310	290		40200000	38900000	42400000	39300000	12600000	10300000	17400000	13300000	180	290	210	200	34800000	37300000	30600000	30000000	160	240	210
	48	44800000	45000000	36100000	35700000	330	320	380	350	92000000	92900000	51100000	72900000	38700000	32800000	59400000	53300000	220	210	190		53900000	43800000	41300000	52900000	180	190	140
	72	7890000	8350000	10300000	8540000	300	390	300		61000000	44800000	46200000	44700000	2290000	1370000	2100000	2010000	240	210	230	280	6860000	9830000	8120000	7190000	170	120	220
Figure 1c
		Hutu80 WT			Hutu80 ∆MYADM			Hutu80 ∆MYADM + MYADM-HA			293FT WT			293FT ∆MYADM			293FT ∆MYADM + MYADM-HA
	PeV-A1	93.765	105.93	100.3	0.0538	0.0452	0.0012	287.21	323.81	338.15	72.0941	110.665	117.241	0.72142	1.54975	2.67303	22562.3	47759.5	45921.1
	PeV-A3	92.541	111.66	95.803	0.8886	0.4766	0.6662	195.53	191.17	141.68	86.1133	116.88	97.0066	5.18106	5.67652	8.11492	1665.04	1532.22	1641.16
	Hutu80		P value	Mean of WT	Mean of ∆MYADM	Difference	SE of difference	t ratio	df	Adjusted P Value				P value	Mean of WT	Mean of ∆MYADM + MYADM-HA	Difference	SE of difference	t ratio	df	Adjusted P Value
		PeV-A1	9e-06	100	0.0334	99.96	3.515	28.44	4	1.8e-05			PeV-A1	0.000155	100	316.4	-216.4	15.57	13.9	4	0.000311
		PeV-A3	7.3e-05	100	0.6771	99.32	5.906	16.82	4	7.3e-05			PeV-A3	0.014019	100	176.1	-76.13	18.25	4.171	4	0.014019
	293FT		P value	Mean of WT	Mean of ∆MYADM	Difference	SE of difference	t ratio	df	Adjusted P Value				P value	Mean of WT	Mean of ∆MYADM + MYADM-HA	Difference	SE of difference	t ratio	df	Adjusted P Value
		PeV-A1	0.002217	100	1.648	98.35	14.09	6.979	4	0.002217			PeV-A3	3e-06	100	1613	-1513	41.86	36.14	4	7e-06
		PeV-A3	0.000492	100	6.324	93.68	9.052	10.35	4	0.000984			PeV-A1	0.00887	100	38748	-38648	8110	4.765	4	0.00887
Figure 1d
		A549 WT			A549 ∆MYADM			A549 ∆ITGB6
	PeV-A1	135.601	79.2459	85.1531	0.0539658	0.0934733	0.103579	11.1847	9.69833	8.78111
	PeV-A3	79.7961	103.289	116.915	0.0817404	0.0572641	0.0734086	103.822	102.605	108.409
	Šídák's multiple comparisons test	Mean Diff.	95.00% CI of diff.	Below threshold?	Summary	Adjusted P Value
	PeV-A1
	WT vs. ∆MYADM	99.92	68.97 to 130.9	Yes	****	<0.0001
	WT vs. ∆ITGB6	90.11	59.16 to 121.1	Yes	****	<0.0001
	PeV-A3
	WT vs. ∆MYADM	99.93	68.98 to 130.9	Yes	****	<0.0001
	WT vs. ∆ITGB6	-4.945	-35.90 to 26.01	No	ns	0.9042

## Sheet: Figure 2
Figure 2b
	Viral RNA level	WT				∆MYADM #11				∆MYADM #22
	1	0.813	0.935	1.161	1.091	0.789	1.078	1.261	0.872	1.016	1.121	0.78	1.083
	4	0.752	0.776	0.794	0.777	0.703	0.714	1.306	0.538	1.312	1.264	1.399	1.285
	8	27.58	23.92	27.39	23.93	0.797	1.163	0.867	0.975	1.504	1.307	1.15	1.153
	24	157.5	141.4	142.9	132.4	1.012	0.963	1.029	0.943	0.857	0.968	0.886	1.111
	48	267.9	258.4	246.1	255.1	0.901	1.053	3.781		0.982	0.845	0.916	0.79
	PFU per ml	WT			∆MYADM #11			∆MYADM #22
	4	7	11	8	16	22	19	18	11	14
	8	5000	11000	5000	20	22	20	15	22	18
	24	20000	22000	20000	10	11	10	11	11	10
	48	82000	55000	60000	5	1	2	1	1	1
Figure 2c
	Viral RNA level	WT			KO (#11)			KO (#22)
	2	0	0.002	0.0007	0.001	0.004	0.004	0.0004	0.0007	0.0006
	4	0.003	0.0009	0.003	0.002	0.002	0.002	0.008	0.005	0.005
	8	0.976	0.869	1.155	1.092	0.978	0.93	0.968	0.904	1.127
	24	41.33	40.89	41.57	38.04	42.11	42.13	27.87	24.1	32.42
	48	56.37	68.69	58.3	156.1	125.8	155.5	56.62	53.62	62.95
	PFU per ml	WT			KO (#11)			KO (#22)
	4	63	62	110	102	100	110	62	60	110
	8	209	60	110	129	178	222	59	22	32
	24	271	310	1100	689	1000	800	1410	1560	1100
	48	300000	220000	300000	36700	66700	110000	349000	467000	380000

## Sheet: Figure 3
Figure 3a
		MEF WT (Mock)			MEF WT			MEF + MYADM			MEF + ITGB6			BHK21 WT (Mock)			BHK21 WT			BHK21 + MYADM			BHK21 + ITGB6
	0	0	0	0	4	0	0	1	2	0	0	1	1	0	0	0	2	0	3	0	1	1	2	0	1
	1	0	0	0	2	1	0	1	1	0	0	1	1	0	0	0	1	0	0	0	1	0	1	0	2
	2	0	0	0	3	1	0	0	2	0	1	1	2	0	0	0	1	0	0	0	2	1	1	0	2
	3	0	0	0	3	0	0	0	1	0	1	1	2	0	0	0	1	0	0	0	1	1	2	0	2
	4	0	0	0	3	0	0	7	11	3	4	1	2	0	0	0	1	0	0	3	1	4	1	0	2
	5	0	0	0	1	0	0	70	99	73	5	1	2	0	0	0	1	0	0	110	84	94	1	0	3
	6	0	0	0	3	0	0	182	241	186	0	1	2	0	0	0	1	0	1	281	300	340	3	0	1
	7	0	0	0	4	0	0	317	373	334	0	1	1	0	0	0	1	0	0	566	561	608	1	0	1
	8	0	0	0	4	0	0	472	473	445	0	1	2	0	0	0	1	0	0	895	811	877	2	0	1
	9	0	0	0	2	0	0	623	589	559	0	1	2	0	0	0	1	0	0	1071	991	1155	0	0	1
	10	0	0	0	3	0	0	723	707	636	0	1	2	0	0	0	2	0	0	1252	1079	1378	0	0	1
	11	0	0	0	3	0	0	805	814	756	0	1	0	0	0	0	1	0	0	1346	1211	1391	1	0	2
	12	0	0	0	2	0	0	899	850	892	0	1	2	0	0	0	1	1	0	1397	1311	1476	1	0	1
	13	0	0	0	2	0	0	958	921	984	0	1	1	0	1	0	2	1	0	1489	1454	1561	1	0	1
	14	0	0	0	1	0	0	973	920	974	0	1	1	0	1	0	4	1	0	1576	1517	1593	0	0	1
	15	0	0	0	2	0	0	936	953	977	0	1	2	0	0	0	3	1	0	1620	1588	1695	0	0	1
	16	0	0	0	2	0	0	967	955	1028	0	1	1	0	0	0	3	5	0	1661	1580	1685	0	0	1
	17	0	0	0	3	0	0	961	979	1012	0	0	2	1	1	0	4	4	0	1629	1630	1829	0	0	1
	18	0	0	0	3	0	0	907	945	1026	0	0	1	0	1	0	2	5	0	1666	1689	1717	0	0	0
	19	0	0	0	2	0	0	879	973	1016	0	1	2	0	1	0	3	5	0	1686	1690	1737	0	0	1
	20	0	0	0	1	0	0	926	940	991	0	1	1	0	1	0	3	6	0	1699	1699	1751	0	0	1
	21	0	0	0	3	0	0	909	903	1001	0	1	1	0	1	0	3	5	0	1688	1663	1728	1	0	2
	22	0	0	0	2	0	0	910	833	1016	1	1	1	0	1	0	2	6	0	1725	1673	1792	1	0	1
	23	0	0	0	3	0	0	899	861	1003	0	1	1	0	1	0	3	4	0	1744	1668	1789	0	0	1
	24	0	0	0	2	0	0	899	814	1018	0	2	0	0	1	0	3	2	0	1673	1651	1794	0	0	1
Figure 3d
Figure 3f
Figure 3g
		ΔMYADM			+ human-WT			+ human-3AA-EHN			+ human-1AA-H			+ horse-WT			+ horse-3AA-DVS			+ horse-1AA-V			nluc background
		11400	11500	9850	27500000	27200000	26100000	144000	191000	72400	5200000	5240000	4630000	109440	59500	104000	13300000	13200000	13600000	4050000	3920000	4570000	5560	4620	6980
		Šídák's multiple comparisons test	Mean Diff.	95.00% CI of diff.	Below threshold?	Summary	Adjusted P Value
		ΔMYADM vs. + human-WT	-26922417	-27900375 to -25944458	Yes	****	<0.0001
		ΔMYADM vs. + horse-WT	-80063	-1058022 to 897895	No	ns	>0.9999
		+ human-WT vs. + human-3AA-EHN	26797533	25819575 to 27775492	Yes	****	<0.0001
		+ human-WT vs. + human-1AA-H	21910000	20932041 to 22887959	Yes	****	<0.0001
		+ horse-WT vs. + horse-3AA-DVS	-13275687	-14253645 to -12297728	Yes	****	<0.0001
		+ horse-WT vs. + horse-1AA-V	-4089020	-5066979 to -3111061	Yes	****	<0.0001

## Sheet: Figure 4
Figure 4b
		MEF WT				MEF WT + MYADM-HA
	1	3350	2780	2120	2320	2410	2460	2400
	3	2870	3150	2980	2850	3750	3940	3140
	6	3040	2880	3080	2880	62700	31000	46300
	9	3010	3230	2520	2720	919000	859000	1280000
	12	3100	3040	2800	2730	1820000	1990000	1930000
	24	3940	4410	3770	4120	9010000	11000000	7840000
	48	4680	4890	4370	3660	21700000	20700000	18200000
	72	4900	4970	4340	3790	12400000	11300000	9150000
		MEF replicon WT			MEF replicon WT + MYADM-HA
	5	716000	703000	688000	526339	526339	510390
	8	11900000	11100000	10900000	5.63146e+06	5.04255e+06	4.44137e+06
	11	30200000	29200000	28400000	1.68085e+07	1.70539e+07	1.66858e+07
	24	18600000	21000000	20500000	1.34959e+07	1.36186e+07	1.34959e+07
		293FT WT				293FT ∆MYADM				293FT ∆MYADM + MYADM-HA
	1	2460	2420	2710		2530	3030	2530		3080	3090	2840
	3	2960	3070	3000		3120	2920	3000		3570	3860	3560
	6	3890	3370	2890		3810	3120	3040		5530	6860	7030
	9	18000	50100	15000		2800	2810	2960		148000	163000	116000
	12	28100	31000	47700		2950	2990	2980		672000	774000	807000
	24	56300	25700	60600		3290	3380	3300		3070000	3210000	3080000
	48	177000	20400	171000		3120	3020	2730		7440000	6540000	6450000
	72	61600	125000	181000		3840	3960	3620		15000000	14700000	15300000
		293FT_WT				293FT ∆MYADM				293FT ∆MYADM + MYADM-HA
	3	1761721	1646117	1551658	1415468	2024667	1811261	1693911	1577048	1705365	1508692	1250804	1367242
	6	4006386	3840574	3572369	3492452	4443160	4239152	4011423	4003083	4166366	3610512	3575414	3650208
	9	73787168	67479128	65908780	66834116	72801860	58982218	51885560	54520110	40800547	35154132	29954189	35239711
	24	216000000	209000000	219000000	237000000	156000000	176000000	196000000	204000000	129000000	130000000	131000000	153000000

## Sheet: Figure 5
Figure 5a
	A549 binding
	WT			ΔMYADM			ΔMYADM+MYADM-HA			ΔITGB6			ΔITGB6+ITGB6-HA
	87.9076	109.875	102.218	113.267	98.061	117.55	114.97	122.497	129.494	83.6161	68.8663	63.3868	136.714	92.6303	129.967
	Unpaired t test
	ΔITGB6 vs WT			ΔMYADM vs WT			ΔMYADM+MYADM-HA vs ΔMYADM			ΔITGB6+ITGB6-HA vs ΔITGB6
	P value	0.0336		P value	0.3326		P value	0.1548		P value	0.0332
	P value summary	*		P value summary	ns		P value summary	ns		P value summary	*
	Significantly different (P < 0.05)?	Yes		Significantly different (P < 0.05)?	No		Significantly different (P < 0.05)?	No		Significantly different (P < 0.05)?	Yes
	One- or two-tailed P value?	Two-tailed		One- or two-tailed P value?	Two-tailed		One- or two-tailed P value?	Two-tailed		One- or two-tailed P value?	Two-tailed
	t, df	t=3.177, df=4		t, df	t=1.101, df=4		t, df	t=1.751, df=4		t, df	t=3.192, df=4
	How big is the difference?			How big is the difference?			How big is the difference?			How big is the difference?
	Mean of column A	100		Mean of column A	100		Mean of column B	109.6		Mean of column D	71.96
	Mean of column D	71.96		Mean of column B	109.6		Mean of column C	122.3		Mean of column E	119.8
	Difference between means (D - A) ± SEM	-28.04 ± 8.828		Difference between means (B - A) ± SEM	9.626 ± 8.741		Difference between means (C - B) ± SEM	12.69 ± 7.249		Difference between means (E - D) ± SEM	47.81 ± 14.98
	95% confidence interval	-52.55 to -3.533		95% confidence interval	-14.64 to 33.90		95% confidence interval	-7.433 to 32.82		95% confidence interval	6.220 to 89.41
	R squared (eta squared)	0.7161		R squared (eta squared)	0.2326		R squared (eta squared)	0.4339		R squared (eta squared)	0.718
	F test to compare variances			F test to compare variances			F test to compare variances			F test to compare variances
	F, DFn, Dfd	1.136, 2, 2		F, DFn, Dfd	1.185, 2, 2		F, DFn, Dfd	1.988, 2, 2		F, DFn, Dfd	5.151, 2, 2
	P value	0.9364		P value	0.9152		P value	0.6693		P value	0.3252
	P value summary	ns		P value summary	ns		P value summary	ns		P value summary	ns
	Significantly different (P < 0.05)?	No		Significantly different (P < 0.05)?	No		Significantly different (P < 0.05)?	No		Significantly different (P < 0.05)?	No
	A549 internalization
	WT			ΔMYADM			ΔMYADM+MYADM-HA			ΔITGB6			ΔITGB6+ITGB6-HA
	105.072	75.3577	119.571	100.158	86.1306	91.5575	85.574	86.1354	92.0258	20.7967	17.6991	32.6924	189.888	249.862	166.689
	Unpaired t test
	ΔITGB6 vs WT			ΔITGB6+ITGB6-HA vs ΔITGB6			ΔMYADM vs WT			ΔMYADM+MYADM-HA vs ΔMYADM
	P value	0.0052		P value	0.0021		P value	0.6169		P value	0.362
	P value summary	**		P value summary	**		P value summary	ns		P value summary	ns
	Significantly different (P < 0.05)?	Yes		Significantly different (P < 0.05)?	Yes		Significantly different (P < 0.05)?	No		Significantly different (P < 0.05)?	No
	One- or two-tailed P value?	Two-tailed		One- or two-tailed P value?	Two-tailed		One- or two-tailed P value?	Two-tailed		One- or two-tailed P value?	Two-tailed
	t, df	t=5.530, df=4		t, df	t=7.081, df=4		t, df	t=0.5415, df=4		t, df	t=1.028, df=4
	How big is the difference?			How big is the difference?			How big is the difference?			How big is the difference?
	Mean of column A	100		Mean of column D	23.73		Mean of column A	100		Mean of column B	92.62
	Mean of column D	23.73		Mean of column E	202.1		Mean of column B	92.62		Mean of column C	87.91
	Difference between means (D - A) ± SEM	-76.27 ± 13.79		Difference between means (E - D) ± SEM	178.4 ± 25.20		Difference between means (B - A) ± SEM	-7.385 ± 13.64		Difference between means (C - B) ± SEM	-4.704 ± 4.575
	95% confidence interval	-114.6 to -37.98		95% confidence interval	108.5 to 248.4		95% confidence interval	-45.25 to 30.48		95% confidence interval	-17.41 to 8.000
	R squared (eta squared)	0.8843		R squared (eta squared)	0.9261		R squared (eta squared)	0.06829		R squared (eta squared)	0.209
	F test to compare variances			F test to compare variances			F test to compare variances			F test to compare variances
	F, DFn, Dfd	8.108, 2, 2		F, DFn, Dfd	29.40, 2, 2		F, DFn, Dfd	10.15, 2, 2		F, DFn, Dfd	3.917, 2, 2
	P value	0.2196		P value	0.0658		P value	0.1793		P value	0.4068
	P value summary	ns		P value summary	ns		P value summary	ns		P value summary	ns
	Significantly different (P < 0.05)?	No		Significantly different (P < 0.05)?	No		Significantly different (P < 0.05)?	No		Significantly different (P < 0.05)?	No
Figure 5b	A549 48h infection
	WT			ΔMYADM			ΔMYADM+MYADM-HA			ΔITGB6			ΔITGB6+ITGB6-HA			nLuc background
	65523364	65508084	66395596	132927	59674	51161	86781768	80294072	82874368	2239983	2149475	2227803	151548656	156208928	168254896	83865	115410	158218
	Unpaired t test
	ΔMYADM vs WT			ΔMYADM+MYADM-HA vs ΔMYADM			ΔITGB6 vs WT			ΔITGB6+ITGB6-HA vs ΔITGB6
	P value	<0.0001		P value	<0.0001		P value	<0.0001		P value	<0.0001
	P value summary	****		P value summary	****		P value summary	****		P value summary	****
	Significantly different (P < 0.05)?	Yes		Significantly different (P < 0.05)?	Yes		Significantly different (P < 0.05)?	Yes		Significantly different (P < 0.05)?	Yes
	One- or two-tailed P value?	Two-tailed		One- or two-tailed P value?	Two-tailed		One- or two-tailed P value?	Two-tailed		One- or two-tailed P value?	Two-tailed
	t, df	t=223.2, df=4		t, df	t=44.13, df=4		t, df	t=215.8, df=4		t, df	t=31.44, df=4
	How big is the difference?			How big is the difference?			How big is the difference?			How big is the difference?
	Mean of column A	65809015		Mean of column B	81254		Mean of column A	65809015		Mean of column D	2205754
	Mean of column B	81254		Mean of column C	83316736		Mean of column D	2205754		Mean of column E	158670827
	Difference between means (B - A) ± SEM	-65727761 ± 294470		Difference between means (C - B) ± SEM	83235482 ± 1886031		Difference between means (D - A) ± SEM	-63603261 ± 294691		Difference between means (E - D) ± SEM	156465073 ± 4977373
	95% confidence interval	-66545340 to -64910182		95% confidence interval	77999021 to 88471943		95% confidence interval	-64421456 to -62785066		95% confidence interval	142645669 to 170284477
	R squared (eta squared)	0.9999		R squared (eta squared)	0.998		R squared (eta squared)	0.9999		R squared (eta squared)	0.996
	F test to compare variances			F test to compare variances			F test to compare variances			F test to compare variances
	F, DFn, Dfd	127.7, 2, 2		F, DFn, Dfd	5280, 2, 2		F, DFn, Dfd	107.0, 2, 2		F, DFn, Dfd	30806, 2, 2
	P value	0.0155		P value	0.0004		P value	0.0185		P value	<0.0001
	P value summary	*		P value summary	***		P value summary	*		P value summary	****
	Significantly different (P < 0.05)?	Yes		Significantly different (P < 0.05)?	Yes		Significantly different (P < 0.05)?	Yes		Significantly different (P < 0.05)?	Yes
Figure 5c
			Vero			Vero + WT			Vero + 3AA-EHN
	Input	0 min	0.9113	0.9662	1.1225	0.9794	0.9421	1.1413	0.9209	0.9709	0.9751
		15 min	0.8313	1.0335	1.1352	1.0262	1.1028	1.2075	0.9089	1.1172	1.1335
		30 min	0.9543	1.0946	0.9512	0.8995	0.9759	0.9048	0.7596	0.8008	0.8211
	IP	0 min	1.283	1.388	0.328	21.67	24.65	25.58	5.257	1.898	2.877
		15 min	0.5	1.254	1.246	46.38	49.93	58.93	1.771	1.536	1.406
		30 min	1.896	0.571	0.532	54.59	62.62	65.04	4.538	2.597	5.201
	Šídák's multiple comparisons test	Mean Diff.	95.00% CI of diff.	Below threshold?	Summary
	0 min
	Vero vs. Vero + WT	-0.02093	-4.088 to 4.046	No	ns
	Vero vs. Vero + 3AA-EHN	0.04437	-4.023 to 4.111	No	ns
	15 min
	Vero vs. Vero + WT	-0.1122	-4.179 to 3.955	No	ns
	Vero vs. Vero + 3AA-EHN	-0.0532	-4.120 to 4.014	No	ns
	30 min
	Vero vs. Vero + WT	0.0733	-3.994 to 4.140	No	ns
	Vero vs. Vero + 3AA-EHN	0.2062	-3.861 to 4.273	No	ns
	0 min
	Vero vs. Vero + WT	-22.97	-27.03 to -18.90	Yes	****
	Vero vs. Vero + 3AA-EHN	-2.344	-6.411 to 1.723	No	ns
	15 min
	Vero vs. Vero + WT	-50.75	-54.81 to -46.68	Yes	****
	Vero vs. Vero + 3AA-EHN	-0.571	-4.638 to 3.496	No	ns
	30 min
	Vero vs. Vero + WT	-59.75	-63.82 to -55.68	Yes	****
	Vero vs. Vero + 3AA-EHN	-3.112	-7.179 to 0.9546	No	ns
Figure 5e
Figure 5f
		Vero			Vero + WT			Vero + 3AA-EHN
	7.4	0.94506	1.00195	1.05299	1.09636	1.12458	1.33596	1.01762	1.06179	1.21966
	6.5	0.937741	0.97347	1.08879	4.9955	5.18647	5.53827	0.94203	0.959421	1.00772
	6	0.960592	1.02548	1.01393	6.48028	6.19045	5.87057	0.934005	0.952266	0.914816
	5.5	1	1.00018	0.976799	2.97021	3.03922	2.98832	1.00596	0.981663	0.92634
	Šídák's multiple comparisons test	Mean Diff.	95.00% CI of diff.	Below threshold?	Summary
	7.4
	Vero vs. Vero + WT	-0.1856	-0.4446 to 0.07335	No	ns
	Vero vs. Vero + 3AA-EHN	-0.09969	-0.3587 to 0.1593	No	ns
	6.5
	Vero vs. Vero + WT	-4.24	-4.499 to -3.981	Yes	****
	Vero vs. Vero + 3AA-EHN	0.03028	-0.2287 to 0.2893	No	ns
	6.0
	Vero vs. Vero + WT	-5.18	-5.439 to -4.921	Yes	****
	Vero vs. Vero + 3AA-EHN	0.0663	-0.1927 to 0.3253	No	ns
	5.5
	Vero vs. Vero + WT	-2.007	-2.266 to -1.748	Yes	****
	Vero vs. Vero + 3AA-EHN	0.02101	-0.2380 to 0.2800	No	ns

## Sheet: Figure S3
Figure S3

## Sheet: Figure S5
Figure S5 a
		HT29-DKO WT				HT29-DKO ΔMYADM				HT29-DKO ΔMYADM + MYADM-HA
	1	100	200	200	100	100	200	200	100	80	70	70	70
	4	100	150	200	200	450	400	550	500	250	300	150	200
	8	4000000	2000000	3000000	1500000	50	100	100	50	1500000	2000000	2000000	2000000
	24	9500000	8500000	11000000	8500000	400	400	300	450	15000000	10000000	15000000	15000000
	48	200000000	115000000	50000000	200000000	450	250	250	200	100000000	150000000	150000000	100000000
		HuTu80 WT				HuTu80 ΔMYADM				HuTu80 ΔMYADM + MYADM-HA
	1	1500	2500	2000	500	1000	3000	2000	2000	1000	2500	3000	2000
	4	250	450	500	300	550	400	400	350	450	350	450	400
	8	500000	500000	500000	500000	80	100	60	45	550000	850000	600000	800000
	24	45000000	25000000	40000000	40000000	15	5	10	10	25000000	15000000	10000000	10000000
	48	100000000	60000000	55000000	85000000	4	5	5	5	40000000	45000000	45000000	45000000
		293FT WT				293FT ΔMYADM				293FT ΔMYADM + MYADM-HA
	1	750	1000	1000	1000	1500	2000	1000	1000	500	1000	1500	500
	4	500	500	500	450	450	350	550	200	200	450	350	200
	8	1250	1200	1050	1200	55	50	80	40	250000	350000	250000	350000
	24	150000	150000	150000	50000	10	20	5	15	20000000	25000000	20000000	30000000
	48	350000	500000	400000	650000	10	5	25	10	200000000	200000000	350000000	250000000
		A549 WT				A549 ΔMYADM				A549 ΔMYADM + MYADM-HA				A549 ΔITGB6				A549 ΔITGB6 + ITGB6
	1	150	200	300	40	150	200	100	300	150	200	50	150	50	100	250	80	200	100	250	200
	4	30	50	90	30	60	80	95	60	40	15	35	20	70	55	60	25	250	300	200	200
	8	10000	45000	35000	10000	55	60	50	55	10000	7000	6500	9000	2500	4500	2000	4000	150000	350000	150000	150000
	24	45000	55000	50000	40000	45	15	40	35	15000	10000	10000	5000	1500	1500	4000	6000	400000	450000	600000	400000
	48	1150000	1500000	1500000	2000000	5	0	5	10	300000	300000	100000	100000	4000	5000	8000	5500	10000000	5000000	5000000	5000000
Figure S5 b
		Hutu80 WT				Hutu80 ΔMYADM				Hutu80 ΔMYADM + MYADM-HA
	1	133	133	200		93	67	133		333	200	67
	48	1000000	1500000	1000000		73	200	133		500000	500000	400000	400000
		293FT WT				293FT ΔMYADM				293FT ΔMYADM + MYADM-HA
	1	333	333	600		333	467	467		267	333	467
	48	4500	3500	5000	3500	333	467	333		35000	40000	60000	40000
Figure S5 c
		A549 WT				A549 ΔMYADM				A549 ΔITGB6
	1	200	400	400		200	467	467		533	467	467
	48	15000	40000	35000		533	733	667		55000	45000	25000	30000

## Sheet: Figure S6
Figure S6
	EV-A71
	WT				ΔMYADM
	566000	1130000	1350000	1080000	1020000	586000	1130000	709000
	CV-B3
	WT					ΔMYADM
	16400000	24700000	12400000	23800000	20500000	18000000	17500000	18800000	19600000	12700000
	EV-A71				CV-B3
	ΔMYADM vs WT				ΔMYADM vs WT
	Unpaired t test				Unpaired t test
	P value	0.4474			P value	0.4149
	P value summary	ns			P value summary	ns
	Significantly different (P < 0.05)?	No			Significantly different (P < 0.05)?	No
	One- or two-tailed P value?	Two-tailed			One- or two-tailed P value?	Two-tailed
	t, df	t=0.8127, df=6			t, df	t=0.8598, df=8
	How big is the difference?				How big is the difference?
	Mean of column A	1031500			Mean of column A	19560000
	Mean of column B	861250			Mean of column B	17320000
	Difference between means (B - A) ± SEM	-170250 ± 209475			Difference between means (B - A) ± SEM	-2240000 ± 2605379
	95% confidence interval	-682817 to 342317			95% confidence interval	-8248015 to 3768015
	R squared (eta squared)	0.09917			R squared (eta squared)	0.08458
	F test to compare variances				F test to compare variances
	F, DFn, Dfd	1.681, 3, 3			F, DFn, Dfd	3.645, 4, 4
	P value	0.6799			P value	0.2382
	P value summary	ns			P value summary	ns
	Significantly different (P < 0.05)?	No			Significantly different (P < 0.05)?	No

## Sheet: Figure S7
Figure S7

## Sheet: Figure S8
Figure S8 a
		WT			KO (#22)
	4	13	13	6	13	13	6
	48	13	13	19	1	0	0
	72	13	0	0	1	0	0
	96	188	125	63	1	0	0
Figure S8 b
	PeV-A1 (basal-ouot)	WT			KO (#22)
	4	113	156	106	69	44	69
	24	1130000	1250000	1000000	75	81	50
	48	31000000	13000000	19000000	19	13	0
	PeV-A2 (basal-ouot)	WT			KO (#22)
	4	13	6	6	13	6	0
	24	188	188	125	0	6	6
	48	313	625	438	1	1	0
	72	625	1875	2500	1	0	0

[truncated: 7 more sheets: Figure S9, Figure S11, Figure S12, Figure S13, Figure S16, Figure S17, Figure S18]
